# Supplementary material for: A CC‐NB‐ARC‐LRR Gene Regulates Bract Morphology in Cotton
Source: Adv Sci (Weinh). 2024 Oct 4;11(44):2406111. doi: 10.1002/advs.202406111 (PMC11600217; doi:10.1002/advs.202406111)
Supplement: Supplementary file 2 — Supplementary Table S1 [file ADVS-11-2406111-s001.xls]

## Sheet: Table S1
Table S1. Summary of primers used in this research.
Primer Name	Sequence
K5698 F	CGGCTACAGACAAAATTGCTCA
K5698 R	TGTCACCACTCACCATGTCG
K5709 F	AGAGTGGTTGAAGGAAAAGTGA
K5709 R	CCAGTCGAACCCAAGACTCA
K8035 F	GCCCTAAAATCATGGCTTTTGTGCAC
K8035 R	GCAAATTCATGGTGTTCAAAGTTATTTCATAAAAA
K8036 F	TTTATATCCTGCTTGAAATTTGCTTAGTTCAATTCC
K8036 R	TGGGGTACATTTATAATTAATTCACATGCATAAACC
K8037 F	AATAGTTTGTAAGCTTTTGATTTTATATGAGAGCAC
K8037 R	CCAAATGGTTAAGCAAAAACAGCCCAGTAT
K8038 F	TTGGGGTGAGTTTCGAACTTGAATTAATTATTTAAA
K8038 R	TTCTTAATCGCTCATTCGTTTTAGACTCACCTTT
K8039 F	TGGTTGGTCCAATATTCTCCCATTTCATTAG
K8039 R	CCCAAAAATTAAGTTTTAGCATCATATAAATTTCCC
K8040 F	GTTAGGGACCTAAAAAGTGTTTAGGCAAAAACG
K8040 R	TTTTATATGATAAAAGATTAATGACAAAATTGGACC
pTRV2-Ghfg1 F	gtgagtaaggttaccgaattcATGAAGCTAAACAACACCTGGTCA
pTRV2-Ghfg1 R	cgtgagctcggtaccggatccTCATGTCCTTGCTCTCTCTGCC
pTRV2-Ghfg2 F	gtgagtaaggttaccgaattcATGAGAATTGTCTATCATTGTTTCTTAAAC
pTRV2-Ghfg2 R	cgtgagctcggtaccggatccATGATCATAACTTAGTTTTAGAGCAGGC
pTRV2-Ghfg3 F	gtgagtaaggttaccgaattcATGAGGTGAATCCATGTAATCATTATT
pTRV2-Ghfg3 R	cgtgagctcggtaccggatccTTTAAATAACGTATGTTGTTTGGCAA
GFP-Ghfg F	gaacgatagggtacccccgggATGGCTGAATCCTTTGCATTCG
GFP-Ghfg R	gcccttgctcaccatggatccCCACAATAAAAAGTCAGGGACATG
qPCR Ghfg F	CTTAAGCTGACCCTAGCTGTTATCG
qPCR Ghfg R	AGTCCTGGAACGGAGCACTGGAAGT
qPCR ubiquitin F	CCAGAAGGAATCCACTTTGC
qPCR ubiquitin R	CCAGCTCACATCAGCATACG
EXP A15 qPCR F	TTTCTCGCGATGGTCTCTGG
EXP A15 qPCR R	GCAACAGGCACAATTCCAGC
EXP A4 qPCR F	TGGCAATGGTGAATGTAATCAGC
EXP A4 qPCR R	GGTCAAAGTGAGTGCGAGGA
antisense probe GH_A08G0153(epidermis)	GCGCTGGAATCATCCTTATCTCTGA
antisense probe GH_D12G2342(mesophyll)	GCGTTCATTGCCCGTGGCTTATTCA
antisense probe GH_A12G2876(xylem)	CATTTAGGGAAGGGAGTACCACAAGTGCTA
sense probe	TTCTGTGTCCTTGTGTCCTGTCCTT
KASP primers
Position	ID	Primer_AlleleFAM	Primer_AlleleHEX	Primer_Common	Primer_Common2	AlleleFAM	AlleleHEX	CG%_FAM	CG%_HEX	CG%_Common
2962980	fg-3	CACCCTCAAATGTTTAGACT	CACCCTCAAATGTTTAGACC	GAATCGTCTGCAATCACTTTTC		T	C	0.4	0.45	0.409091
2997178	fg-14	AAGTCCAGAGTCTGTGTCTTCCCTG	AAGTCCAGAGTCTGTGTCTTCCCTA	CGAATCCTTTTCTAAACAAACATGG		G	A	0.52	0.48	0.36
3004727	fg-15	GTTCGCACACCAAAGTTCGACCTAC	GTTCGCACACCAAAGTTCGACCTAT	GGCTGTGTGAGTAAAAATTGGGTGC		C	T	0.52	0.48	0.48
3069415	fg-16	TCTGATTTGGGAACTCACCCGAG	TCTGATTTGGGAACTCACCCGAA	ACGGTGTTTAATCAAATGGATACG		G	A	0.521739	0.478261	0.375
3245722	fg-19	GATGACAGATAAGGGTCCTGGTTGA	GATGACAGATAAGGGTCCTGGTTGG	GGACTTAATGCTCCACAAGAAC		A	G	0.48	0.52	0.454545

## Sheet: Table S2
Table S2. Summary of DEGs of bracts between TM-1 and T582 (RNA-seq).
Gene ID	baseMean	log2FoldChange	lfcSE	stat	pvalue	padj
GH_A01G0015	0.736793	-1.54083	2.55535	-0.60298	0.546522	0.712916
GH_A01G0016	141.153	1.2999	0.234909	5.53362	3.14e-08	4.16e-07
GH_A01G0017	187.851	1.05338	0.241539	4.36111	1.29e-05	0.000108392
GH_A01G0018	6.16564	2.60077	0.935955	2.77874	0.00545704	0.0220038
GH_A01G0022	2183.96	-1.01831	0.141751	-7.18379	6.78e-13	1.59e-11
GH_A01G0039	0.306713	2.06375	3.80054	0.543014	0.58712	NA
GH_A01G0041	7.75968	-1.38408	0.80159	-1.72667	0.0842272	0.198743
GH_A01G0049	72.4244	3.69605	0.466923	7.91575	2.46e-15	7.23e-14
GH_A01G0052	0.295302	2.02528	4.04564	0.500608	0.616647	NA
GH_A01G0055	0.885772	3.45961	2.33695	1.4804	0.138768	0.287048
GH_A01G0056	0.306713	2.06375	3.80054	0.543014	0.58712	NA
GH_A01G0058	0.876417	-1.85056	2.20917	-0.837673	0.402215	0.590751
GH_A01G0059	3.05452	-1.65454	1.24227	-1.33186	0.182905	0.349422
GH_A01G0070	216.031	-1.40844	0.196433	-7.1701	7.49e-13	1.75e-11
GH_A01G0071	403.711	4.1654	0.248719	16.7475	5.91e-63	2.02e-60
GH_A01G0072	0.563353	-2.4468	3.04374	-0.803878	0.421467	NA
GH_A01G0075	1895.05	-1.14296	0.377405	-3.02846	0.00245805	0.0112201
GH_A01G0077	85.5097	1.17077	0.2526	4.6349	3.57e-06	3.37e-05
GH_A01G0090	144.742	1.98334	0.226412	8.75987	1.95e-18	7.36e-17
GH_A01G0096	3.75734	-2.48722	1.30164	-1.91083	0.0560262	0.14586
GH_A01G0103	0.942963	3.58568	2.5643	1.39831	0.162021	0.320588
GH_A01G0105	376.709	-2.03355	0.156193	-13.0195	9.48e-39	1.22e-36
GH_A01G0106	11.657	-1.47148	0.638817	-2.30345	0.0212535	0.0678124
GH_A01G0110	50.8363	-1.5595	0.312794	-4.98572	6.17e-07	6.69e-06
GH_A01G0111	29.4846	-1.38318	0.397551	-3.47924	0.000502838	0.00283668
GH_A01G0121	3.66496	-2.14142	1.20645	-1.77497	0.0759027	0.183797
GH_A01G0122	0.428585	-2.05003	3.34555	-0.612762	0.540033	NA
GH_A01G0127	323.984	3.63307	0.173645	20.9223	3.35e-97	3.16e-94
GH_A01G0150	119.916	1.28804	0.225019	5.72414	1.04e-08	1.48e-07
GH_A01G0152	1.44747	-2.52627	1.88515	-1.34009	0.180217	0.34578
GH_A01G0175	24.4085	1.11394	0.528388	2.10819	0.0350143	0.100755
GH_A01G0176	11.4913	-5.81089	1.31092	-4.43268	9.31e-06	8.04e-05
GH_A01G0183	17.2956	-1.09862	0.561006	-1.9583	0.0501942	0.133833
GH_A01G0184	29.3957	-1.14928	0.40301	-2.85175	0.00434799	0.0181952
GH_A01G0186	418.622	2.60617	0.164695	15.8242	2.12e-56	5.65e-54
GH_A01G0189	9.79613	-2.49792	0.912558	-2.73727	0.00619506	0.0244808
GH_A01G0200	15.7533	-2.18247	0.601936	-3.62575	0.000288129	0.00173766
GH_A01G0204	99.5701	-2.70969	0.27385	-9.8948	4.38e-23	2.27e-21
GH_A01G0207	1.66967	4.3966	1.90146	2.31223	0.020765	0.0665496
GH_A01G0208	178.938	1.90228	0.216082	8.80353	1.33e-18	5.06e-17
GH_A01G0218	90.1583	1.6179	0.30178	5.3612	8.27e-08	1.02e-06
GH_A01G0219	55.5641	-1.14333	0.363261	-3.14742	0.00164719	0.00794495
GH_A01G0235	10.2162	3.16987	0.815032	3.88926	0.000100548	0.000686706
GH_A01G0238	372.968	1.623	0.176426	9.19931	3.6e-20	1.53e-18
GH_A01G0249	0.756062	-2.85813	2.72851	-1.0475	0.294867	0.482606
GH_A01G0255	3.67932	1.33132	1.3945	0.954693	0.339733	0.529363
GH_A01G0279	1.49119	1.28971	1.66832	0.773057	0.439488	0.624616
GH_A01G0285	92.8618	2.01681	0.246096	8.19525	2.5e-16	8.07e-15
GH_A01G0289	7.74451	-1.1203	0.755795	-1.48228	0.138267	0.286431
GH_A01G0292	109.192	-1.05568	0.25835	-4.08622	4.38e-05	0.000325356
GH_A01G0293	2.1736	-2.39212	1.67254	-1.43024	0.152649	0.306966
GH_A01G0295	0.442819	2.39996	3.35329	0.715702	0.474175	NA
GH_A01G0296	91.4274	1.10022	0.261953	4.20006	2.67e-05	0.000208597
GH_A01G0309	2.21563	-1.23899	1.51132	-0.819809	0.412325	0.600421
GH_A01G0312	0.279249	-1.43639	4.04328	-0.355253	0.7224	NA
GH_A01G0324	0.295324	-1.50581	3.86641	-0.389459	0.696936	NA
GH_A01G0330	20.9357	1.74534	0.473419	3.68668	0.000227202	0.00140901
GH_A01G0332	146.259	6.36127	0.480467	13.2398	5.17e-40	7.22e-38
GH_A01G0338	0.295302	2.02528	4.04564	0.500608	0.616647	NA
GH_A01G0350	19.8005	-2.92324	0.585134	-4.99584	5.86e-07	6.36e-06
GH_A01G0352	3.17655	-3.9081	1.57372	-2.48335	0.0130154	0.0453493
GH_A01G0354	1.70463	-4.04177	2.11541	-1.91063	0.0560517	0.145919
GH_A01G0358	0.284105	-1.45826	3.91998	-0.372007	0.709888	NA
GH_A01G0365	86.732	-1.51895	0.704031	-2.1575	0.030967	0.0913881
GH_A01G0371	195.256	3.99227	0.554217	7.20345	5.87e-13	1.39e-11
GH_A01G0372	0.295324	-1.50581	3.86641	-0.389459	0.696936	NA
GH_A01G0375	241.139	-1.25002	0.201511	-6.20322	5.53e-10	9.26e-09
GH_A01G0381	2.11276	4.75287	1.97921	2.4014	0.0163325	0.054656
GH_A01G0385	0.451025	-2.11335	3.29191	-0.641985	0.520883	NA
GH_A01G0386	0.603724	-1.13277	2.71269	-0.417582	0.676253	NA
GH_A01G0387	2.3854	1.65742	1.39832	1.18529	0.235902	0.416521
GH_A01G0398	110.389	2.89313	0.276512	10.4629	1.28e-25	8.03e-24
GH_A01G0401	0.738121	3.18311	2.47658	1.28528	0.198694	0.369502
GH_A01G0407	11.299	-1.67451	0.682201	-2.45456	0.0141055	0.0483967
GH_A01G0408	9.85921	2.35	0.750638	3.13068	0.00174404	0.00834372
GH_A01G0410	109.516	1.37319	0.227795	6.0282	1.66e-09	2.6e-08
GH_A01G0414	0.295302	2.02528	4.04564	0.500608	0.616647	NA
GH_A01G0418	3.3676	-5.01905	1.54752	-3.24328	0.00118162	0.00597104
GH_A01G0425	1.2004	2.68605	2.21461	1.21287	0.225178	0.40314
GH_A01G0430	70.2084	-1.66574	0.353568	-4.71124	2.46e-06	2.39e-05
GH_A01G0431	55.4225	-1.95026	0.342052	-5.70166	1.19e-08	1.67e-07
GH_A01G0433	1.64204	-3.9784	1.90102	-2.09278	0.0363691	0.103829
GH_A01G0434	12.5293	1.11736	0.60119	1.85858	0.0630861	0.159807
GH_A01G0436	0.418873	-2.01886	3.91228	-0.516031	0.605833	NA
GH_A01G0439	42.7223	1.30605	0.360903	3.61883	0.000295933	0.00177941
GH_A01G0440	31.6819	1.26608	0.424866	2.97996	0.00288287	0.0128622
GH_A01G0445	463.281	3.36399	0.16994	19.7952	3.28e-87	2.34e-84
GH_A01G0446	3.41997	2.74243	1.27794	2.14598	0.0318749	0.0934584
GH_A01G0447	2282.21	3.0981	0.130971	23.6549	1.05e-123	1.98e-120
GH_A01G0448	2474.72	1.41724	0.135463	10.4621	1.29e-25	8.09e-24
GH_A01G0449	21.502	1.48526	0.510921	2.90703	0.00364881	0.0156899
GH_A01G0450	23.9366	5.67421	1.96001	2.89499	0.00379169	0.0162228
GH_A01G0451	0.590604	2.91206	3.42829	0.849419	0.395648	NA
GH_A01G0452	48.6828	6.35414	0.785722	8.08701	6.11e-16	1.9e-14
GH_A01G0453	0.442819	2.39996	3.35329	0.715702	0.474175	NA
GH_A01G0454	0.306713	2.06375	3.80054	0.543014	0.58712	NA
GH_A01G0455	0.928189	2.35869	2.33213	1.01139	0.31183	0.500484
GH_A01G0457	0.567513	2.72948	3.52587	0.774129	0.438855	NA
GH_A01G0458	117.336	-1.11182	0.21265	-5.22838	1.71e-07	2.01e-06
GH_A01G0459	44.924	6.64427	0.895799	7.41714	1.2e-13	3e-12
GH_A01G0461	0.900542	-3.11189	2.5678	-1.21189	0.225554	0.403691
GH_A01G0463	44.3123	1.41714	0.474108	2.98906	0.00279835	0.0125435
GH_A01G0472	0.72391	-2.80396	2.45157	-1.14374	0.252731	NA
GH_A01G0473	1.06297	-1.08065	2.23386	-0.483761	0.628556	0.776031
GH_A01G0474	2.43096	2.9294	1.56056	1.87714	0.0604986	0.154723
GH_A01G0475	11.6517	7.16481	1.30368	5.49582	3.89e-08	5.07e-07
GH_A01G0481	73.8763	-3.18152	0.334447	-9.5128	1.86e-21	8.77e-20
GH_A01G0484	2.03793	-1.04271	1.72751	-0.603589	0.546117	0.71256
GH_A01G0485	2.93231	-2.70541	1.42726	-1.89552	0.0580234	0.149871
GH_A01G0503	0.614943	-1.16125	2.70023	-0.430055	0.667156	NA
GH_A01G0504	16.4115	7.678	1.27324	6.03029	1.64e-09	2.57e-08
GH_A01G0506	212.758	6.09197	0.382952	15.9079	5.58e-57	1.52e-54
GH_A01G0507	0.454364	2.54497	3.2652	0.779424	0.43573	NA
GH_A01G0508	11.0986	3.58122	0.872378	4.10512	4.04e-05	0.000302654
GH_A01G0509	42.9521	4.67671	0.530238	8.82002	1.14e-18	4.39e-17
GH_A01G0512	4.42983	5.79674	1.52264	3.80703	0.000140645	0.000923179
GH_A01G0513	122.105	1.57119	1.15666	1.35839	0.17434	0.338155
GH_A01G0521	47.0622	-8.82351	1.2109	-7.28672	3.18e-13	7.67e-12
GH_A01G0524	7.79399	1.0093	0.761036	1.32621	0.184769	0.35191
GH_A01G0529	2.77883	-2.15097	1.46071	-1.47255	0.140872	0.289912
GH_A01G0533	765.515	2.8675	0.160604	17.8545	2.67e-71	1.14e-68
GH_A01G0544	1.97643	1.25934	1.55126	0.811817	0.416897	0.604653
GH_A01G0549	479.264	1.61871	0.46503	3.48086	0.000499801	0.00282237
GH_A01G0556	3.98624	-1.58681	1.1349	-1.3982	0.162053	0.320628
GH_A01G0565	16.4696	1.88468	0.539323	3.49453	0.00047489	0.0026957
GH_A01G0578	39.2876	2.61287	0.415312	6.29135	3.15e-10	5.42e-09
GH_A01G0581	222.519	-1.22086	0.171499	-7.11872	1.09e-12	2.5e-11
GH_A01G0586	2.08114	-1.70815	1.74821	-0.977084	0.328528	0.517965
GH_A01G0589	22.7095	-1.5745	0.489697	-3.21526	0.00130327	0.00649164
GH_A01G0599	17.7958	7.77859	1.26321	6.15779	7.38e-10	1.21e-08
GH_A01G0604	35.6132	1.43769	0.372583	3.8587	0.00011399	0.000768658
GH_A01G0607	2.68034	1.02791	1.28022	0.802915	0.422024	0.609275
GH_A01G0611	728.686	1.02351	0.125334	8.16627	3.18e-16	1.01e-14
GH_A01G0612	2.32574	-3.43079	1.65458	-2.07351	0.0381247	0.107749
GH_A01G0622	109.008	7.95254	0.85789	9.26989	1.86e-20	8.11e-19
GH_A01G0625	81.1444	1.80216	0.290774	6.19782	5.73e-10	9.57e-09
GH_A01G0628	1.31622	-2.53101	1.92614	-1.31403	0.188836	0.357092
GH_A01G0634	1302.41	1.09086	0.213462	5.11032	3.22e-07	3.62e-06
GH_A01G0636	1.05625	3.71865	2.18087	1.70513	0.0881711	0.205671
GH_A01G0643	25.1951	1.50348	0.465434	3.23027	0.00123672	0.00620777
GH_A01G0646	1.03529	-1.11916	2.04356	-0.547651	0.583932	0.742545
GH_A01G0658	45.4026	5.23227	0.610398	8.5719	1.02e-17	3.64e-16
GH_A01G0662	9.00509	-1.17858	0.749354	-1.5728	0.115766	0.25152
GH_A01G0665	71.6693	1.35789	0.259679	5.22912	1.7e-07	2.01e-06
GH_A01G0669	512.758	1.80581	0.158081	11.4233	3.2e-30	2.66e-28
GH_A01G0670	246.463	2.04852	0.196873	10.4053	2.35e-25	1.44e-23
GH_A01G0671	28.7638	2.48732	1.34375	1.85104	0.0641643	0.161901
GH_A01G0673	19.3947	3.16445	0.629236	5.02903	4.93e-07	5.42e-06
GH_A01G0675	0.757716	2.00861	2.51358	0.799104	0.42423	0.611185
GH_A01G0679	0.295302	2.02528	4.04564	0.500608	0.616647	NA
GH_A01G0681	10.7272	1.63045	0.76257	2.1381	0.0325089	0.094943
GH_A01G0682	75.4984	9.87149	1.20395	8.19929	2.42e-16	7.81e-15
GH_A01G0687	4.20533	1.89596	1.10516	1.71556	0.0862429	0.202267
GH_A01G0688	3.28574	1.16016	1.18745	0.97702	0.328559	0.517965
GH_A01G0689	1.73704	4.37172	1.94396	2.24887	0.0245208	0.0759464
GH_A01G0690	186.716	2.04657	0.193996	10.5495	5.1e-26	3.29e-24
GH_A01G0695	20.9028	1.43458	0.471751	3.04097	0.00235816	0.0108254
GH_A01G0698	158.614	1.15834	0.182395	6.35069	2.14e-10	3.78e-09
GH_A01G0699	2.32218	1.57581	1.58276	0.995608	0.319441	0.50824
GH_A01G0700	516.12	-4.48687	0.216439	-20.7304	1.84e-95	1.63e-92
GH_A01G0709	3.19646	2.13314	1.42043	1.50176	0.133159	0.278689
GH_A01G0712	7.65538	-2.13398	0.855479	-2.49448	0.012614	0.0441878
GH_A01G0714	2.23745	4.82712	1.80693	2.67144	0.00755256	0.0289153
GH_A01G0732	0.760944	3.22469	2.75728	1.16952	0.242195	0.423464
GH_A01G0734	2.89582	-2.24009	1.38588	-1.61637	0.106014	0.235872
GH_A01G0736	7.06415	3.0633	1.21509	2.52104	0.0117008	0.0415345
GH_A01G0749	12.7503	2.04619	0.654498	3.12634	0.00176996	0.00844912
GH_A01G0753	1.6353	4.33686	1.88476	2.30102	0.0213907	0.0681645
GH_A01G0754	6.63539	-6.00075	1.39986	-4.28668	1.81e-05	0.000146714
GH_A01G0755	0.589142	-2.5031	3.0049	-0.833005	0.404842	NA
GH_A01G0769	6.85217	2.54689	0.883648	2.88224	0.00394857	0.0167999
GH_A01G0770	335.735	1.36157	0.144447	9.4261	4.26e-21	1.95e-19
GH_A01G0771	333.876	1.35188	0.253113	5.34102	9.24e-08	1.14e-06
GH_A01G0779	181.771	-1.73069	0.199717	-8.66572	4.49e-18	1.65e-16
GH_A01G0785	233.699	1.02007	0.166177	6.13845	8.33e-10	1.36e-08
GH_A01G0786	22.7821	-1.10379	0.525223	-2.10156	0.0355921	0.102065
GH_A01G0789	6.82057	-1.07198	0.803609	-1.33396	0.182217	0.3484
GH_A01G0796	0.603724	-1.13277	2.71269	-0.417582	0.676253	NA
GH_A01G0800	2.18146	-3.32522	1.68732	-1.9707	0.0487577	0.130824
GH_A01G0807	13.497	1.79102	0.674598	2.65495	0.00793197	0.0301605
GH_A01G0816	196.473	-1.13096	0.177246	-6.38072	1.76e-10	3.15e-09
GH_A01G0819	4.31565	1.14753	0.990324	1.15874	0.24656	0.428407
GH_A01G0822	90.5672	-1.58058	0.340812	-4.63769	3.52e-06	3.33e-05
GH_A01G0832	170.252	-1.39724	0.194038	-7.20084	5.98e-13	1.41e-11
GH_A01G0837	1503.41	1.57549	0.141456	11.1377	8.22e-29	6.18e-27
GH_A01G0839	16.8832	1.0337	0.540145	1.91374	0.055653	0.145086
GH_A01G0844	453.064	-2.1727	0.143215	-15.1709	5.51e-52	1.22e-49
GH_A01G0850	17.0384	-4.90507	0.948402	-5.17194	2.32e-07	2.67e-06
GH_A01G0852	107.416	-4.41469	0.36042	-12.2488	1.71e-34	1.76e-32
GH_A01G0854	39.0989	-3.25881	0.480687	-6.77948	1.21e-11	2.48e-10
GH_A01G0863	312.761	1.1265	0.16592	6.78942	1.13e-11	2.33e-10
GH_A01G0866	2.33192	-1.65901	1.43343	-1.15737	0.24712	0.428958
GH_A01G0870	44.8507	1.08537	0.325654	3.33289	0.000859496	0.00454052
GH_A01G0886	2.49251	-2.41591	1.48933	-1.62215	0.104772	0.233817
GH_A01G0905	71.4073	2.06113	0.295259	6.98076	2.94e-12	6.47e-11
GH_A01G0911	39.4287	-1.03475	0.346523	-2.9861	0.00282561	0.0126471
GH_A01G0920	11.6077	-1.38691	0.651814	-2.12777	0.033356	0.0969759
GH_A01G0923	5.23491	-2.36936	1.10028	-2.15342	0.0312855	0.0921605
GH_A01G0924	3.57132	-5.1086	1.6123	-3.16852	0.00153215	0.00745884
GH_A01G0925	26.0655	-4.10426	0.643933	-6.37374	1.84e-10	3.28e-09
GH_A01G0947	124.554	6.016	0.444289	13.5408	8.99e-42	1.35e-39
GH_A01G0948	1235.49	5.47069	0.156886	34.8705	2.08e-266	3.92e-262
GH_A01G0949	370.065	6.53059	0.319755	20.4237	1.03e-92	8.31e-90
GH_A01G0950	29.5899	-1.51307	0.426846	-3.54477	0.000392956	0.002289
GH_A01G0952	5.79632	-3.96145	1.3223	-2.99587	0.00273662	0.012299
GH_A01G0958	0.885772	3.45961	2.33695	1.4804	0.138768	0.287048
GH_A01G0996	208.646	-1.61505	0.196445	-8.22139	2.01e-16	6.56e-15
GH_A01G0997	1268.1	-1.01392	0.103583	-9.78855	1.26e-22	6.38e-21
GH_A01G1016	59.5553	1.83431	0.33306	5.50745	3.64e-08	4.78e-07
GH_A01G1032	234.899	1.12866	0.179286	6.29529	3.07e-10	5.3e-09
GH_A01G1041	9.14338	-1.00012	0.728874	-1.37215	0.170018	0.331798
GH_A01G1046	5.02773	1.13494	1.02082	1.11179	0.26623	0.450846
GH_A01G1051	244.975	-1.50895	0.167624	-9.00197	2.22e-19	8.92e-18
GH_A01G1057	186.838	1.47067	0.251836	5.8398	5.23e-09	7.7e-08
GH_A01G1059	60.2466	-1.30591	0.286327	-4.56091	5.09e-06	4.65e-05
GH_A01G1077	15.1643	-1.24021	0.545749	-2.27249	0.0230567	0.0723072
GH_A01G1082	10.4385	1.71793	0.714048	2.40591	0.0161324	0.0541179
GH_A01G1083	327.261	-1.21058	0.141715	-8.54234	1.32e-17	4.66e-16
GH_A01G1085	4236.08	-2.06365	0.540746	-3.81631	0.000135462	0.000892891
GH_A01G1089	0.88278	-1.8601	2.17685	-0.854492	0.392832	0.581732
GH_A01G1099	562.113	-1.0498	0.234921	-4.46871	7.87e-06	6.91e-05
GH_A01G1104	116.478	-1.45333	0.244485	-5.94446	2.77e-09	4.23e-08
GH_A01G1109	7.42919	3.16113	1.01964	3.10024	0.00193367	0.00912579
GH_A01G1122	4.8715	-2.13689	1.00567	-2.12484	0.0335999	0.0975194
GH_A01G1123	87.1934	1.33644	0.257555	5.18893	2.12e-07	2.46e-06
GH_A01G1137	79.6072	-1.07991	0.272878	-3.95747	7.57e-05	0.000532061
GH_A01G1139	0.871753	-1.82406	2.39412	-0.761892	0.446124	0.630302
GH_A01G1144	1.3067	-2.51007	1.95377	-1.28473	0.198885	0.369761
GH_A01G1155	166.205	-1.26531	0.216646	-5.84045	5.21e-09	7.68e-08
GH_A01G1161	813.289	1.23447	0.115252	10.7111	9.03e-27	6.07e-25
GH_A01G1163	1.1766	-2.34565	2.02158	-1.1603	0.245926	0.42773
GH_A01G1173	18.9301	1.71784	0.522809	3.2858	0.00101694	0.00523811
GH_A01G1177	144.113	2.65406	0.234495	11.3182	1.07e-29	8.51e-28
GH_A01G1182	663.529	-1.94134	0.226749	-8.56162	1.11e-17	3.97e-16
GH_A01G1186	1.29663	-2.32768	1.98858	-1.17053	0.241789	0.423076
GH_A01G1188	17.0121	-3.31808	0.733597	-4.52303	6.1e-06	5.48e-05
GH_A01G1189	17.1774	-1.76106	0.533364	-3.3018	0.000960655	0.00499231
GH_A01G1195	347.361	-1.13874	0.16844	-6.7605	1.38e-11	2.8e-10
GH_A01G1198	3.56837	-2.65052	1.82504	-1.45231	0.146416	0.298047
GH_A01G1199	33.7055	-1.15497	0.424687	-2.71958	0.00653644	0.0256088
GH_A01G1203	9.2586	1.07206	0.727043	1.47454	0.140336	0.28924
GH_A01G1221	415.131	1.28101	0.163838	7.81871	5.34e-15	1.51e-13
GH_A01G1222	17.7101	1.26674	0.590213	2.14625	0.031853	0.0934088
GH_A01G1227	5.86164	1.37224	0.858713	1.59802	0.110038	0.242353
GH_A01G1255	2.97765	-1.07606	1.28817	-0.83534	0.403527	0.592038
GH_A01G1269	5.39103	1.38833	1.04236	1.3319	0.182892	0.349422
GH_A01G1278	1264.3	1.36964	0.111145	12.323	6.81e-35	7.15e-33
GH_A01G1279	77.3724	2.16863	0.30049	7.21697	5.32e-13	1.26e-11
GH_A01G1287	1281.5	1.65773	0.117053	14.1622	1.57e-45	2.71e-43
GH_A01G1289	7.20639	1.25008	0.839016	1.48993	0.136242	0.283339
GH_A01G1296	759.858	1.51835	0.115349	13.1631	1.43e-39	1.93e-37
GH_A01G1300	157.549	-2.26876	0.249476	-9.09409	9.54e-20	3.95e-18
GH_A01G1333	9.70893	-1.45446	0.707493	-2.0558	0.039802	0.111683
GH_A01G1341	89.8886	-1.04238	0.288525	-3.6128	0.000302906	0.00181689
GH_A01G1342	6.72811	-1.37614	0.814945	-1.68863	0.09129	0.211168
GH_A01G1343	0.621476	1.63532	2.6776	0.610742	0.54137	NA
GH_A01G1345	19.6007	1.3244	0.486996	2.71953	0.00653742	0.0256109
GH_A01G1356	3.48928	-1.92211	1.16408	-1.65119	0.0987008	0.2237
GH_A01G1357	1.15365	-2.10677	2.24044	-0.940338	0.347044	0.536638
GH_A01G1358	130.55	-1.39302	0.2171	-6.41649	1.39e-10	2.52e-09
GH_A01G1366	37.9457	-1.87186	0.38884	-4.81397	1.48e-06	1.5e-05
GH_A01G1368	1.30165	-2.51615	1.97623	-1.27321	0.202943	0.375048
GH_A01G1373	37.7791	1.5358	0.350347	4.38365	1.17e-05	9.87e-05
GH_A01G1379	2.18725	1.50176	1.44635	1.03831	0.299126	0.487151
GH_A01G1391	4.11025	-2.49205	1.21813	-2.04579	0.0407767	0.113847
GH_A01G1394	0.442819	2.39996	3.35329	0.715702	0.474175	NA
GH_A01G1410	198.557	-1.33114	0.171392	-7.76664	8.06e-15	2.24e-13
GH_A01G1413	47.6261	-1.30879	0.316531	-4.13478	3.55e-05	0.000269302
GH_A01G1428	331.472	-1.17602	0.153351	-7.66882	1.74e-14	4.71e-13
GH_A01G1429	1.34185	-3.6875	2.04797	-1.80057	0.0717713	0.17634
GH_A01G1432	1.29813	-2.32911	1.98827	-1.17142	0.241429	0.422831
GH_A01G1435	0.423729	-2.03575	3.35778	-0.606279	0.544329	NA
GH_A01G1441	0.582443	1.40638	2.79217	0.503689	0.61448	NA
GH_A01G1465	26.1897	-2.06879	0.45133	-4.58375	4.57e-06	4.21e-05
GH_A01G1466	28.5758	1.84049	0.457863	4.01974	5.83e-05	0.00042063
GH_A01G1471	216.593	-1.00586	0.181414	-5.54456	2.95e-08	3.92e-07
GH_A01G1493	7.06942	1.02063	0.753071	1.35529	0.175325	0.339437
GH_A01G1497	0.723214	1.72341	2.91831	0.59055	0.554822	NA
GH_A01G1523	195.976	1.27758	0.204334	6.25241	4.04e-10	6.87e-09
GH_A01G1529	259.193	1.12534	0.278714	4.03763	5.4e-05	0.000392412
GH_A01G1543	0.57138	-1.07769	2.75349	-0.391389	0.69551	NA
GH_A01G1565	13.7444	1.10978	0.817489	1.35755	0.174606	0.338571
GH_A01G1579	34.8828	-2.9692	0.476195	-6.23525	4.51e-10	7.63e-09
GH_A01G1583	27.5261	1.19234	0.419164	2.84457	0.00444713	0.0185456
GH_A01G1585	35.2008	2.37835	0.537464	4.42514	9.64e-06	8.31e-05
GH_A01G1593	956.969	1.04681	0.387642	2.70044	0.00692469	0.0269339
GH_A01G1594	1.32092	-1.12769	2.00792	-0.561622	0.574374	0.734738
GH_A01G1600	21.9072	-1.80332	0.52884	-3.40995	0.000649738	0.00355917
GH_A01G1607	25.4468	1.15213	0.412952	2.78999	0.005271	0.0213956
GH_A01G1618	0.59047	2.83975	2.69123	1.05519	0.29134	NA
GH_A01G1621	0.898856	-1.88478	2.19953	-0.856901	0.3915	0.580481
GH_A01G1628	1.00633	-2.0923	2.13531	-0.979854	0.327158	0.516538
GH_A01G1629	727.317	2.49961	0.242231	10.3191	5.77e-25	3.42e-23
GH_A01G1637	537.728	-1.75178	0.141038	-12.4206	2.02e-35	2.17e-33
GH_A01G1649	1.15903	-1.30881	1.99785	-0.655113	0.512395	0.685705
GH_A01G1654	33.7521	-1.44465	0.458386	-3.15159	0.00162382	0.00785288
GH_A01G1656	40.1581	1.28737	0.375484	3.42857	0.000606778	0.00334818
GH_A01G1658	47.3388	1.02334	0.355644	2.87742	0.00400941	0.0170025
GH_A01G1663	31.0319	-6.41084	1.05899	-6.0537	1.42e-09	2.24e-08
GH_A01G1664	598.688	1.23192	0.643253	1.91514	0.0554752	0.144752
GH_A01G1672	47.553	-1.0745	0.325848	-3.29757	0.000975265	0.00505383
GH_A01G1679	14.3265	-1.07609	0.570413	-1.88651	0.0592267	0.152201
GH_A01G1698	2.52988	-1.24659	1.38282	-0.901483	0.367331	0.556725
GH_A01G1700	44.3578	-1.22645	0.368467	-3.32851	0.00087312	0.0046013
GH_A01G1701	8.86978	-6.41418	1.35515	-4.73319	2.21e-06	2.17e-05
GH_A01G1710	591.12	1.05423	0.121434	8.68148	3.91e-18	1.44e-16
GH_A01G1714	39.8594	-1.22318	0.345094	-3.54449	0.000393379	0.00229123
GH_A01G1715	10.7433	2.67314	0.763364	3.50179	0.000462151	0.00263423
GH_A01G1731	27.0834	1.5624	0.406331	3.84514	0.000120485	0.000806586
GH_A01G1732	6.56277	1.10463	0.824376	1.33996	0.180259	0.345788
GH_A01G1734	3.06442	-1.44975	1.29728	-1.11753	0.263767	0.448324
GH_A01G1735	1.64672	4.34558	1.88328	2.30745	0.0210296	0.0672565
GH_A01G1740	1.81133	1.16942	1.669	0.700672	0.483508	0.661681
GH_A01G1744	20.6394	1.41397	0.495679	2.85259	0.00433644	0.0181549
GH_A01G1748	108.57	-1.24947	0.2717	-4.59872	4.25e-06	3.94e-05
GH_A01G1749	0.761078	3.28594	2.68666	1.22306	0.221308	0.398268
GH_A01G1759	1.94354	-1.24841	1.61625	-0.772411	0.439871	0.624998
GH_A01G1760	4.26646	-1.30445	0.984827	-1.32455	0.185321	0.352474
GH_A01G1761	8.53131	1.17524	0.737794	1.59291	0.111179	0.24423
GH_A01G1768	0.862815	3.36943	2.63149	1.28042	0.200396	0.371715
GH_A01G1771	2.11926	2.68606	1.89517	1.41732	0.15639	0.312267
GH_A01G1772	1028.85	-4.54291	0.18284	-24.8464	2.83e-136	6.95e-133
GH_A01G1774	10.1314	-6.61066	1.32423	-4.99209	5.97e-07	6.48e-06
GH_A01G1777	10.7274	-1.62109	0.66393	-2.44166	0.0146199	0.049876
GH_A01G1778	20.4758	-1.13892	0.459658	-2.47776	0.0132211	0.0459354
GH_A01G1786	16.7314	-1.48802	0.539752	-2.75687	0.00583581	0.0232884
GH_A01G1787	12.3271	-1.98197	0.700762	-2.82831	0.00467951	0.0193547
GH_A01G1800	7.70568	1.14399	0.855861	1.33666	0.181334	0.347251
GH_A01G1812	2.64368	-2.09722	1.37804	-1.52188	0.128039	0.270883
GH_A01G1817	1.06462	2.61019	2.22991	1.17054	0.241784	0.423076
GH_A01G1824	1.76807	1.4802	1.63566	0.904953	0.36549	0.554747
GH_A01G1825	47.5418	1.89975	0.349258	5.43939	5.35e-08	6.84e-07
GH_A01G1827	39.7634	-1.16458	0.371292	-3.13655	0.00170946	0.00820049
GH_A01G1837	3.8199	-1.10818	1.064	-1.04152	0.297635	0.485547
GH_A01G1838	1.3581	-1.58338	1.79085	-0.884151	0.376615	0.565954
GH_A01G1841	2.03212	-3.21495	1.75229	-1.83472	0.0665474	0.166516
GH_A01G1842	1050.05	3.01268	0.604342	4.98507	6.19e-07	6.71e-06
GH_A01G1844	67.9567	1.10068	0.34838	3.15941	0.00158089	0.007669
GH_A01G1845	31.9502	-2.95599	0.49137	-6.01581	1.79e-09	2.8e-08
GH_A01G1850	0.592504	-1.10289	3.07244	-0.358963	0.719622	NA
GH_A01G1852	129.64	2.49231	0.965273	2.58198	0.00982361	0.0359932
GH_A01G1860	3.13826	-1.29045	1.25647	-1.02705	0.304397	0.492819
GH_A01G1861	0.295324	-1.50581	3.86641	-0.389459	0.696936	NA
GH_A01G1875	468.967	1.77458	0.173315	10.239	1.33e-24	7.61e-23
GH_A01G1876	4.86657	1.84675	1.39345	1.32531	0.185068	0.352265
GH_A01G1877	26.4117	1.48489	1.26371	1.17503	0.239984	0.421176
GH_A01G1878	3.94648	-2.15658	1.19463	-1.80522	0.0710399	0.174991
GH_A01G1918	40.3225	-1.32101	0.436756	-3.02459	0.0024897	0.0113372
GH_A01G1919	24.9348	1.27911	0.430658	2.97013	0.00297671	0.0132264
GH_A01G1928	0.473825	1.14152	3.30492	0.345399	0.729794	NA
GH_A01G1941	466.721	2.15766	0.238533	9.04554	1.49e-19	6.09e-18
GH_A01G1944	10.5793	1.91787	0.693517	2.76542	0.00568497	0.0227846
GH_A01G1955	2.39962	-1.65087	1.4588	-1.13166	0.257778	0.44105
GH_A01G1958	4.83445	1.59953	1.18159	1.3537	0.175831	0.340114
GH_A01G1962	26.4312	-1.01506	0.468134	-2.16832	0.0301345	0.0894459
GH_A01G1965	9.25491	-1.23688	0.70186	-1.76228	0.0780212	0.187714
GH_A01G1968	44.5051	3.09461	0.38926	7.94997	1.87e-15	5.53e-14
GH_A01G1969	99.6715	2.36087	0.306834	7.69429	1.42e-14	3.9e-13
GH_A01G1979	129.683	7.45992	0.717638	10.3951	2.61e-25	1.59e-23
GH_A01G1980	187.698	11.1843	1.21186	9.229	2.73e-20	1.18e-18
GH_A01G1984	2.2798	3.77051	1.72963	2.17995	0.0292612	0.0873677
GH_A01G1999	87.8827	3.81009	0.44086	8.64239	5.5e-18	2e-16
GH_A01G2000	33.0964	-1.62016	0.410545	-3.94635	7.94e-05	0.000554942
GH_A01G2008	190.023	3.02882	0.203772	14.8638	5.66e-50	1.14e-47
GH_A01G2009	2.24613	-1.23895	1.53506	-0.807103	0.419607	0.607011
GH_A01G2014	287.115	3.42287	0.227563	15.0414	3.93e-51	8.44e-49
GH_A01G2016	1.31622	-2.53101	1.92614	-1.31403	0.188836	0.357092
GH_A01G2019	2.75549	-2.61978	1.49346	-1.75417	0.079401	0.190141
GH_A01G2025	3.25757	1.3703	1.13906	1.20301	0.228973	0.407964
GH_A01G2027	0.614752	-1.19366	3.04299	-0.392267	0.694861	NA
GH_A01G2036	3.57394	-1.0632	1.18154	-0.899842	0.368204	0.557661
GH_A01G2039	15.3014	1.48653	0.56321	2.63939	0.00830553	0.0313343
GH_A01G2040	104.04	4.72067	0.347444	13.5868	4.79e-42	7.34e-40
GH_A01G2049	2.38167	3.8179	1.65882	2.30158	0.0213591	0.0680829
GH_A01G2059	330.13	-2.10137	0.178572	-11.7677	5.73e-32	5.25e-30
GH_A01G2060	52.3231	2.44912	0.486454	5.03464	4.79e-07	5.28e-06
GH_A01G2061	40.0587	-1.6464	0.420726	-3.91323	9.11e-05	0.000627268
GH_A01G2065	1.29363	-3.64264	2.08564	-1.74653	0.0807182	0.192432
GH_A01G2067	0.726576	3.09722	2.82791	1.09523	0.273415	NA
GH_A01G2071	0.457749	1.14112	3.34119	0.34153	0.732705	NA
GH_A01G2073	144.428	1.48791	0.214498	6.9367	4.01e-12	8.72e-11
GH_A01G2078	30.6203	2.01407	0.419233	4.80417	1.55e-06	1.57e-05
GH_A01G2079	26.2027	1.8183	0.444279	4.0927	4.26e-05	0.000317353
GH_A01G2085	7.78536	-1.15866	0.822352	-1.40896	0.158847	0.316123
GH_A01G2086	16.4657	-5.48265	1.1057	-4.95855	7.1e-07	7.61e-06
GH_A01G2087	13.7869	-1.2554	0.630994	-1.98956	0.046639	0.126448
GH_A01G2096	1380.73	-1.26615	0.135987	-9.31079	1.27e-20	5.59e-19
GH_A01G2103	568.635	1.20285	0.124286	9.67807	3.74e-22	1.85e-20
GH_A01G2105	4.25639	-3.35657	1.31431	-2.55387	0.0106534	0.0384762
GH_A01G2112	26.3411	-1.85358	0.454177	-4.08119	4.48e-05	0.000331868
GH_A01G2115	0.759424	-1.5627	2.50395	-0.624095	0.532565	0.701927
GH_A01G2119	0.624838	2.99639	2.91988	1.0262	0.304796	NA
GH_A01G2120	51.9348	-2.22286	0.386632	-5.7493	8.96e-09	1.28e-07
GH_A01G2121	8.21216	-5.3151	1.34305	-3.95748	7.57e-05	0.000532061
GH_A01G2136	0.318125	2.09713	4.04162	0.518885	0.603841	NA
GH_A01G2137	0.56821	-2.45777	3.00189	-0.81874	0.412935	NA
GH_A01G2138	0.717559	-1.47519	2.89387	-0.509765	0.610216	NA
GH_A01G2162	43.9881	1.26276	0.350321	3.60459	0.000312649	0.00186803
GH_A01G2166	29.9383	1.53488	0.404683	3.79278	0.000148968	0.000971038
GH_A01G2167	157.343	-1.2596	0.188453	-6.6839	2.33e-11	4.61e-10
GH_A01G2171	19.7072	-2.74686	0.58795	-4.67193	2.98e-06	2.85e-05
GH_A01G2180	14.7866	2.50058	0.608833	4.10717	4.01e-05	0.000300294
GH_A01G2182	101.779	3.39248	0.331328	10.239	1.33e-24	7.61e-23
GH_A01G2184	4.67713	-2.42489	1.08711	-2.23058	0.0257091	0.0789004
GH_A01G2186	506.746	1.24515	0.255106	4.8809	1.06e-06	1.1e-05
GH_A01G2189	532.27	-1.40335	0.155831	-9.0056	2.14e-19	8.66e-18
GH_A01G2196	485.192	1.67888	0.225707	7.43829	1.02e-13	2.58e-12
GH_A01G2203	101.566	-1.00722	0.247306	-4.07279	4.65e-05	0.000342635
GH_A01G2205	33.5761	-1.96111	0.422789	-4.6385	3.51e-06	3.32e-05
GH_A01G2206	167.083	2.02587	0.251665	8.04986	8.29e-16	2.54e-14
GH_A01G2209	592.158	4.39863	0.210339	20.9122	4.15e-97	3.85e-94
GH_A01G2210	478.372	1.39667	0.228187	6.12075	9.31e-10	1.51e-08
GH_A01G2214	38.2121	-1.96625	0.424715	-4.62957	3.66e-06	3.45e-05
GH_A01G2215	14.9318	-1.06321	0.648259	-1.6401	0.100984	0.227447
GH_A01G2218	1759.37	7.54838	0.223252	33.811	1.36e-250	1.92e-246
GH_A01G2219	0.598519	1.40472	2.77023	0.507079	0.612099	NA
GH_A01G2221	40.7196	1.00532	0.337689	2.97706	0.00291027	0.0129691
GH_A01G2232	10.4579	2.59523	0.735042	3.53072	0.000414424	0.00239554
GH_A01G2233	27.7641	-1.96004	0.471512	-4.15691	3.23e-05	0.000247831
GH_A01G2244	8.02574	-1.40721	0.780965	-1.80189	0.0715634	0.175936
GH_A01G2245	3.70421	2.04046	1.12366	1.81591	0.0693846	0.172008
GH_A01G2251	955.832	-1.28569	0.118588	-10.8417	2.18e-27	1.51e-25
GH_A01G2258	13.2373	-6.99538	1.2849	-5.44431	5.2e-08	6.67e-07
GH_A01G2259	13.1284	-1.62533	0.689214	-2.35824	0.0183618	0.0600949
GH_A01G2260	11.4026	2.77496	0.754074	3.67995	0.00023328	0.0014429
GH_A01G2267	429.778	-1.3766	0.161199	-8.53979	1.34e-17	4.76e-16
GH_A01G2272	0.306713	2.06375	3.80054	0.543014	0.58712	NA
GH_A01G2274	34.1444	-8.36168	1.22268	-6.83882	7.99e-12	1.68e-10
GH_A01G2280	76.6263	-1.23945	0.283971	-4.36471	1.27e-05	0.000106782
GH_A01G2281	37.0961	-1.11236	0.35262	-3.15457	0.00160735	0.00778087
GH_A01G2287	261.65	-1.22632	0.183845	-6.67038	2.55e-11	5.04e-10
GH_A01G2289	195.883	-1.29969	0.218161	-5.95747	2.56e-09	3.92e-08
GH_A01G2294	1.91455	-1.25713	1.52439	-0.824679	0.409554	0.597947
GH_A01G2297	2.24708	1.46796	1.39879	1.04945	0.29397	0.481626
GH_A01G2298	0.56821	-2.45777	3.00189	-0.81874	0.412935	NA
GH_A01G2299	106.691	-1.47409	0.224943	-6.55316	5.63e-11	1.07e-09
GH_A01G2304	15.5329	-2.7824	0.643655	-4.32281	1.54e-05	0.000126654
GH_A01G2305	1774.14	-1.25982	0.0982795	-12.8188	1.29e-37	1.56e-35
GH_A01G2309	2.3807	-1.88819	1.40393	-1.34493	0.178647	0.343751
GH_A01G2311	4.47459	3.83226	1.34718	2.84466	0.00444582	0.0185415
GH_A01G2320	43.1182	-1.27371	0.3842	-3.31521	0.000915733	0.00479147
GH_A01G2321	23.134	1.2405	0.45348	2.73551	0.0062283	0.024584
GH_A01G2359	3.80855	-1.22457	1.04403	-1.17292	0.240827	0.422197
GH_A01G2360	7.0106	-1.17471	0.854103	-1.37537	0.169016	0.330454
GH_A01G2365	1.47477	-2.55255	1.89466	-1.34724	0.177904	0.342875
GH_A01G2368	426.087	1.33134	0.143808	9.25774	2.09e-20	9.06e-19
GH_A01G2384	26.1676	-2.05592	0.452508	-4.5434	5.54e-06	5.01e-05
GH_A01G2386	0.762425	-2.86887	2.76794	-1.03647	0.299985	0.487889
GH_A01G2390	23.4325	-2.43018	0.494835	-4.9111	9.06e-07	9.52e-06
GH_A01G2400	95.0572	-1.60034	0.280788	-5.69946	1.2e-08	1.69e-07
GH_A01G2408	1.03212	-2.12638	2.08574	-1.01949	0.307972	0.49655
GH_A01G2412	77.0411	1.05111	0.268509	3.9146	9.06e-05	0.000623867
GH_A01G2417	466.428	3.67116	0.203038	18.0811	4.49e-73	2.03e-70
GH_A01G2418	17.2284	7.7391	1.26371	6.12409	9.12e-10	1.48e-08
GH_A01G2419	157.765	-3.42861	0.275156	-12.4606	1.22e-35	1.33e-33
GH_A01G2420	84.6276	-1.69629	0.257365	-6.59097	4.37e-11	8.4e-10
GH_A01G2426	0.288961	-1.47915	4.03936	-0.366184	0.714228	NA
GH_A01G2437	22.9031	1.82361	0.474856	3.84035	0.00012286	0.000820254
GH_A01G2453	0.781863	-1.61011	2.83015	-0.568913	0.569415	0.73091
GH_A01G2457	6.81862	-1.03704	0.812526	-1.27631	0.201845	0.373666
GH_A01G2462	832.105	-2.07952	0.21518	-9.66411	4.28e-22	2.11e-20
GH_A01G2463	88.8808	-1.38742	0.259211	-5.35248	8.68e-08	1.07e-06
GH_A01G2464	59.3504	1.53368	0.320549	4.78452	1.71e-06	1.72e-05
GH_A01G2469	0.995109	-2.07559	2.3089	-0.898951	0.368679	0.558109
GH_A01G2470	5.52281	3.53891	1.16695	3.03261	0.0024245	0.0110876
GH_A01G2471	208.663	1.68293	0.188884	8.90988	5.11e-19	2.01e-17
GH_A01G2479	6.09198	-1.44416	0.893794	-1.61577	0.106144	0.236032
GH_A01G2484	130.869	1.54535	0.217423	7.10761	1.18e-12	2.7e-11
GH_A01G2494	144.335	1.50905	0.197786	7.62972	2.35e-14	6.29e-13
GH_A01G2502	5.22894	1.34661	0.972725	1.38437	0.166246	0.326449
GH_A02G0009	2.5168	-1.75325	1.38673	-1.26431	0.206119	0.37908
GH_A02G0035	236.2	1.07757	0.194104	5.5515	2.83e-08	3.78e-07
GH_A02G0039	41.3671	3.19193	0.410928	7.76763	8e-15	2.23e-13
GH_A02G0047	1.2695	-2.48028	2.2343	-1.11009	0.26696	0.451606
GH_A02G0051	0.934936	2.37874	2.66419	0.892857	0.371934	0.561143
GH_A02G0053	71.5485	-2.51574	0.31444	-8.0007	1.24e-15	3.74e-14
GH_A02G0058	1317.14	1.27646	0.137567	9.27881	1.71e-20	7.48e-19
GH_A02G0059	1.24651	2.85727	2.21456	1.29022	0.196976	0.367347
GH_A02G0062	28.5152	2.27537	0.43863	5.18744	2.13e-07	2.48e-06
GH_A02G0071	6.34875	6.29655	1.42488	4.419	9.92e-06	8.52e-05
GH_A02G0094	4.98418	-1.87126	1.02294	-1.82929	0.0673565	0.168072
GH_A02G0095	14.9437	3.30886	1.9967	1.65716	0.0974865	0.221708
GH_A02G0098	15.871	1.73415	0.525959	3.29712	0.00097681	0.00506045
GH_A02G0101	2.46087	-1.96559	1.47325	-1.33418	0.182145	0.348309
GH_A02G0103	267.122	1.85856	0.18731	9.92238	3.33e-23	1.73e-21
GH_A02G0109	35.4233	4.70008	0.587078	8.0059	1.19e-15	3.6e-14
GH_A02G0114	3.21368	1.34079	1.17629	1.13984	0.254353	0.437201
GH_A02G0118	911.316	1.61801	0.141698	11.4187	3.37e-30	2.8e-28
GH_A02G0141	2.05322	-1.63258	1.48284	-1.10098	0.270904	0.455794
GH_A02G0145	0.288961	-1.47915	4.03936	-0.366184	0.714228	NA
GH_A02G0149	4.05451	5.65815	1.50463	3.7605	0.000169572	0.00108886
GH_A02G0151	116.781	1.29689	0.239598	5.41279	6.21e-08	7.87e-07
GH_A02G0153	24.8888	-3.00137	0.529541	-5.66787	1.45e-08	2.01e-07
GH_A02G0168	435.233	-2.72696	0.155154	-17.5758	3.78e-69	1.55e-66
GH_A02G0169	84.1829	1.08585	0.278168	3.90358	9.48e-05	0.000650295
GH_A02G0172	1.3581	-1.58338	1.79085	-0.884151	0.376615	0.565954
GH_A02G0175	9.97752	2.69159	0.746904	3.60366	0.00031377	0.00187311
GH_A02G0179	0.428585	-2.05003	3.34555	-0.612762	0.540033	NA
GH_A02G0181	0.433442	-2.06343	3.86471	-0.533915	0.5934	NA
GH_A02G0183	2.7867	-1.03227	1.33231	-0.774797	0.43846	0.623714
GH_A02G0184	0.465776	2.5757	3.23867	0.795295	0.426442	NA
GH_A02G0187	2.46167	-1.00925	1.31214	-0.769163	0.441796	0.626629
GH_A02G0191	0.734951	1.86832	2.36307	0.790633	0.429158	0.615705
GH_A02G0194	7854.82	1.22909	0.103601	11.8637	1.83e-32	1.72e-30
GH_A02G0199	7.4064	-1.00534	0.749771	-1.34087	0.179964	0.345483
GH_A02G0201	7.40136	-6.15266	1.37169	-4.48545	7.28e-06	6.43e-05
GH_A02G0206	2.54403	4.99754	1.68261	2.97011	0.00297691	0.0132264
GH_A02G0212	4954.97	1.23652	0.158259	7.8133	5.57e-15	1.58e-13
GH_A02G0217	1.03329	3.63402	2.23002	1.62959	0.103188	0.231085
GH_A02G0218	159.932	5.19472	0.319372	16.2654	1.74e-59	5.14e-57
GH_A02G0219	97.6775	4.88843	1.22154	4.00186	6.28e-05	0.000450159
GH_A02G0220	123.516	5.03648	0.352145	14.3023	2.12e-46	3.8e-44
GH_A02G0223	0.451025	-2.11335	3.29191	-0.641985	0.520883	NA
GH_A02G0230	0.431408	2.35451	3.38049	0.6965	0.486116	NA
GH_A02G0235	1.01385	2.39693	2.16178	1.10878	0.267525	0.452223
GH_A02G0243	9.79566	3.97049	0.943814	4.20685	2.59e-05	0.00020295
GH_A02G0246	7.7746	-1.42917	0.783304	-1.82454	0.0680702	0.169402
GH_A02G0248	1.2041	-1.33125	2.14433	-0.620824	0.534716	0.703449
GH_A02G0249	32.2315	1.63099	0.411755	3.96106	7.46e-05	0.000524803
GH_A02G0250	44.1734	-4.7405	0.576055	-8.22924	1.88e-16	6.15e-15
GH_A02G0254	2.16227	1.34192	1.53527	0.874061	0.382085	0.571016
GH_A02G0256	5.10385	-3.65301	1.26843	-2.87995	0.00397734	0.0168956
GH_A02G0258	2.41904	-3.47558	1.7534	-1.9822	0.0474569	0.128149
GH_A02G0260	3.92124	-3.19919	1.36788	-2.33879	0.0193461	0.0627927
GH_A02G0272	38.278	2.8717	0.423453	6.78162	1.19e-11	2.45e-10
GH_A02G0274	6.67633	1.82759	0.814011	2.24517	0.0247571	0.0765607
GH_A02G0282	3.34774	2.77514	1.30187	2.13166	0.0330346	0.0962346
GH_A02G0290	11.0164	-1.05346	0.65283	-1.61368	0.106598	0.236709
GH_A02G0291	623.092	1.45609	0.231924	6.27828	3.42e-10	5.87e-09
GH_A02G0292	29.8689	2.19196	0.481622	4.5512	5.33e-06	4.85e-05
GH_A02G0293	84.8949	2.04589	0.324433	6.30604	2.86e-10	4.97e-09
GH_A02G0296	46.1111	1.68669	0.323742	5.20999	1.89e-07	2.21e-06
GH_A02G0301	2.22412	-1.81017	1.84451	-0.981387	0.326402	0.515589
GH_A02G0306	3.66073	-2.27812	1.25011	-1.82233	0.0684048	0.170019
GH_A02G0307	0.439805	-2.0819	2.94228	-0.707583	0.479204	NA
GH_A02G0308	1.74631	-2.98443	1.77288	-1.68339	0.0923006	0.212889
GH_A02G0314	7.19396	1.1503	0.789294	1.45737	0.145014	0.296175
GH_A02G0316	32.0336	-1.04553	0.589697	-1.773	0.0762287	0.18435
GH_A02G0319	168.422	-1.01227	0.184929	-5.4738	4.4e-08	5.72e-07
GH_A02G0326	225.275	2.13611	0.173633	12.3024	8.79e-35	9.18e-33
GH_A02G0339	0.574573	-2.47136	3.02643	-0.816592	0.414162	NA
GH_A02G0340	1.43385	2.98415	2.11332	1.41207	0.15793	0.314762
GH_A02G0345	42.5667	2.06407	0.986675	2.09194	0.0364438	0.103979
GH_A02G0352	253.155	1.06608	0.22512	4.73563	2.18e-06	2.14e-05
GH_A02G0353	1.02676	1.16594	2.15903	0.540028	0.589178	0.746583
GH_A02G0354	3.17807	-3.02862	1.46071	-2.07339	0.0381362	0.107774
GH_A02G0356	0.563353	-2.4468	3.04374	-0.803878	0.421467	NA
GH_A02G0359	0.587456	-1.11989	2.49463	-0.448919	0.65349	NA
GH_A02G0366	108.823	-1.03285	0.220516	-4.68378	2.82e-06	2.71e-05
GH_A02G0367	249.027	2.91456	0.18314	15.9144	5.03e-57	1.37e-54
GH_A02G0371	190.761	1.5004	0.226377	6.62786	3.41e-11	6.63e-10
GH_A02G0372	1239.14	1.36189	0.151124	9.01172	2.03e-19	8.21e-18
GH_A02G0375	1.83225	3.48046	1.92638	1.80673	0.0708036	0.174538
GH_A02G0381	5.39027	-1.15498	1.37409	-0.840541	0.400605	0.589389
GH_A02G0386	5.79614	-5.80482	1.41801	-4.09365	4.25e-05	0.000316188
GH_A02G0387	0.473825	1.14152	3.30492	0.345399	0.729794	NA
GH_A02G0388	0.295302	2.02528	4.04564	0.500608	0.616647	NA
GH_A02G0389	797.689	1.93767	0.129733	14.9358	1.93e-50	3.96e-48
GH_A02G0391	47.8049	-2.49048	0.383032	-6.50201	7.93e-11	1.48e-09
GH_A02G0392	106.752	-1.19606	0.731384	-1.63533	0.10198	0.229053
GH_A02G0397	49.1806	1.13678	0.319423	3.55885	0.000372477	0.00218186
GH_A02G0398	125.969	1.15416	0.219549	5.25697	1.46e-07	1.75e-06
GH_A02G0402	4.13691	2.27504	1.28644	1.76848	0.076981	0.185756
GH_A02G0407	45.1339	-2.64763	0.379377	-6.97889	2.98e-12	6.55e-11
GH_A02G0408	1.2039	3.91474	2.08581	1.87684	0.0605399	0.154801
GH_A02G0409	60.8429	3.16082	0.473483	6.67567	2.46e-11	4.86e-10
GH_A02G0412	2932.93	-1.03185	0.151284	-6.8206	9.07e-12	1.89e-10
GH_A02G0421	12.4132	2.55306	0.718134	3.55513	0.000377796	0.00221004
GH_A02G0432	10.272	-1.31716	0.661029	-1.99259	0.046306	0.125704
GH_A02G0434	18.8017	-2.01514	0.552228	-3.64911	0.000263151	0.00160605
GH_A02G0438	0.300181	-1.52624	3.84422	-0.397022	0.691351	NA
GH_A02G0440	4.50922	-2.13254	1.12282	-1.89928	0.0575278	0.148875
GH_A02G0443	0.462414	1.11376	2.96768	0.375296	0.70744	NA
GH_A02G0461	4.85209	-5.54503	1.50177	-3.69234	0.000222202	0.00138194
GH_A02G0464	564.283	2.18591	0.151467	14.4316	3.27e-47	6.03e-45
GH_A02G0465	61.8921	1.99418	0.315219	6.32633	2.51e-10	4.39e-09
GH_A02G0475	232.56	4.1914	0.297456	14.0908	4.32e-45	7.38e-43
GH_A02G0477	0.746349	-2.84162	2.73815	-1.03779	0.299368	0.487349
GH_A02G0495	0.71269	-2.78381	2.77576	-1.0029	0.315909	NA
GH_A02G0504	31.0055	3.42666	2.01403	1.70139	0.088869	0.206862
GH_A02G0505	0.739638	-1.16004	2.58004	-0.449622	0.652983	0.792979
GH_A02G0507	0.575888	1.36343	2.79906	0.487103	0.626185	NA
GH_A02G0509	6.76976	3.84212	1.13522	3.38447	0.000713169	0.00386468
GH_A02G0519	0.910076	-1.90437	2.41943	-0.787117	0.431214	0.617596
GH_A02G0524	1.14595	-2.31023	2.07631	-1.11266	0.265853	0.450461
GH_A02G0532	2.93151	-2.2438	1.47045	-1.52593	0.127028	0.269288
GH_A02G0535	0.726576	3.09722	2.82791	1.09523	0.273415	NA
GH_A02G0547	0.592504	-1.10289	3.07244	-0.358963	0.719622	NA
GH_A02G0558	6.06512	1.67753	0.846849	1.98091	0.0476014	0.128459
GH_A02G0562	2.25038	2.04767	1.48765	1.37645	0.168684	0.329958
GH_A02G0563	1.02895	-3.3077	2.20895	-1.49741	0.134287	0.280357
GH_A02G0572	111.988	-1.5978	0.830755	-1.92331	0.0544414	0.142641
GH_A02G0573	13.8299	3.06547	0.709961	4.31781	1.58e-05	0.000129297
GH_A02G0577	14.0114	1.59193	0.775606	2.0525	0.0401214	0.112401
GH_A02G0585	259.541	1.46065	0.19776	7.38595	1.51e-13	3.74e-12
GH_A02G0586	1.82371	-1.40548	1.61316	-0.871255	0.383615	0.57255
GH_A02G0587	1.16953	3.82919	2.13805	1.79098	0.0732972	0.178974
GH_A02G0593	79.9214	1.77262	0.470935	3.76405	0.000167185	0.0010757
GH_A02G0603	28.4124	-1.4068	0.503919	-2.79171	0.00524301	0.0212988
GH_A02G0605	1253.95	1.18435	0.115759	10.2312	1.44e-24	8.22e-23
GH_A02G0609	61.5871	2.97898	0.4207	7.08101	1.43e-12	3.24e-11
GH_A02G0614	29.739	-1.4449	0.43817	-3.29757	0.000975241	0.00505383
GH_A02G0616	6303.16	1.03054	0.0943909	10.9177	9.48e-28	6.68e-26
GH_A02G0617	839.451	-1.28661	0.120048	-10.7175	8.42e-27	5.67e-25
GH_A02G0626	1.2004	2.68605	2.21461	1.21287	0.225178	0.40314
GH_A02G0633	12.2051	-1.78248	0.673536	-2.64645	0.00813421	0.0307897
GH_A02G0636	49.3419	-1.06452	0.345324	-3.08267	0.00205149	0.00959355
GH_A02G0637	31.0014	-1.43361	0.420362	-3.41041	0.000648642	0.0035542
GH_A02G0638	75.8948	1.36625	0.284023	4.81036	1.51e-06	1.52e-05
GH_A02G0639	192.73	1.17761	0.191479	6.15007	7.74e-10	1.27e-08
GH_A02G0642	12.678	4.34558	0.968521	4.48682	7.23e-06	6.4e-05
GH_A02G0662	32.9906	-1.16958	0.408052	-2.86625	0.00415368	0.0174987
GH_A02G0665	2.32292	-3.42254	1.77667	-1.92638	0.0540568	0.141804
GH_A02G0681	0.760944	3.22469	2.75728	1.16952	0.242195	0.423464
GH_A02G0686	6.05663	1.24106	0.988568	1.25542	0.209328	0.38325
GH_A02G0696	0.318125	2.09713	4.04162	0.518885	0.603841	NA
GH_A02G0708	828.156	-1.74022	0.126564	-13.7496	5.12e-43	8.01e-41
GH_A02G0712	12.1535	-1.16798	0.785608	-1.48673	0.137087	0.284728
GH_A02G0713	4307.52	2.8668	0.144675	19.8155	2.19e-87	1.59e-84
GH_A02G0730	119.216	3.44203	0.930615	3.69866	0.00021674	0.00135214
GH_A02G0732	36.76	-1.15729	0.493565	-2.34477	0.019039	0.0619668
GH_A02G0733	4.27782	-2.06197	1.1178	-1.84467	0.0650863	0.16373
GH_A02G0734	27.3406	3.97445	0.617243	6.43904	1.2e-10	2.2e-09
GH_A02G0737	768.337	3.21559	0.165237	19.4605	2.38e-84	1.58e-81
GH_A02G0738	462.144	1.57965	0.135857	11.6273	3e-31	2.65e-29
GH_A02G0747	19.0907	-1.23794	0.512954	-2.41336	0.0158062	0.0532165
GH_A02G0752	10.9264	3.26692	0.78116	4.18214	2.89e-05	0.000224242
GH_A02G0753	100.947	2.90884	0.270614	10.749	5.99e-27	4.07e-25
GH_A02G0756	181.581	5.428	0.324496	16.7275	8.27e-63	2.81e-60
GH_A02G0757	1.73811	-1.03423	1.52218	-0.679443	0.496857	0.673179
GH_A02G0759	31.5382	4.7018	0.617178	7.61822	2.57e-14	6.85e-13
GH_A02G0760	1.06766	3.73163	2.22221	1.67925	0.0931043	0.214234
GH_A02G0765	32.8935	2.91405	0.453923	6.41971	1.37e-10	2.47e-09
GH_A02G0766	20.8655	1.53523	0.505622	3.03631	0.0023949	0.0109753
GH_A02G0772	60.5909	1.9241	0.406084	4.73818	2.16e-06	2.11e-05
GH_A02G0779	32.3445	2.98088	0.483937	6.15964	7.29e-10	1.2e-08
GH_A02G0785	389.638	-1.28967	0.57346	-2.24893	0.0245169	0.0759427
GH_A02G0788	768.596	1.87687	0.177123	10.5965	3.09e-26	2.02e-24
GH_A02G0794	22.1611	1.86563	0.46817	3.98494	6.75e-05	0.000479755
GH_A02G0800	167.512	2.04445	0.831862	2.45768	0.0139836	0.0480415
GH_A02G0811	2357.89	2.14469	0.158144	13.5616	6.76e-42	1.03e-39
GH_A02G0812	4.98604	-2.29309	1.0557	-2.1721	0.0298482	0.0887641
GH_A02G0825	7.13575	-2.18549	0.863083	-2.53219	0.0113354	0.04046
GH_A02G0826	8.01945	-1.85911	0.800028	-2.32381	0.0201357	0.0648896
GH_A02G0827	231.295	-2.16369	0.182441	-11.8597	1.92e-32	1.8e-30
GH_A02G0833	2116.32	-1.51425	0.174871	-8.65925	4.75e-18	1.74e-16
GH_A02G0835	40.8004	6.49903	0.90924	7.14775	8.82e-13	2.04e-11
GH_A02G0840	24.3995	2.32248	0.468595	4.95626	7.19e-07	7.69e-06
GH_A02G0854	18.8961	1.00294	0.471885	2.12538	0.0335546	0.097428
GH_A02G0862	1.64351	1.44913	1.62173	0.89357	0.371552	0.560732
GH_A02G0863	3.38051	-1.44683	1.13859	-1.27072	0.203827	0.376155
GH_A02G0866	67.734	-1.33755	0.28425	-4.70552	2.53e-06	2.46e-05
GH_A02G0869	101.426	1.32085	0.246112	5.36687	8.01e-08	9.95e-07
GH_A02G0872	128.225	-1.50781	0.239971	-6.28329	3.31e-10	5.7e-09
GH_A02G0878	1.35662	1.88606	1.93955	0.97242	0.330842	0.52017
GH_A02G0879	13.7358	-1.58089	0.607343	-2.60297	0.00924208	0.0342188
GH_A02G0884	0.734759	1.85011	2.56611	0.720979	0.470922	0.651032
GH_A02G0888	8.5229	2.26738	0.763488	2.96976	0.0029803	0.0132394
GH_A02G0892	716.718	-1.55008	0.188415	-8.22695	1.92e-16	6.26e-15
GH_A02G0893	69.993	-1.44199	0.274691	-5.24949	1.53e-07	1.81e-06
GH_A02G0894	526.645	-1.17183	0.15499	-7.56069	4.01e-14	1.06e-12
GH_A02G0901	243.438	-1.10965	0.173707	-6.38807	1.68e-10	3.01e-09
GH_A02G0915	0.72391	-2.80396	2.45157	-1.14374	0.252731	NA
GH_A02G0938	3.44143	3.45624	1.39776	2.47271	0.0134094	0.0464501
GH_A02G0944	176.166	1.86451	0.261674	7.1253	1.04e-12	2.39e-11
GH_A02G0956	1.59629	2.13172	1.85837	1.14709	0.251344	0.433651
GH_A02G0959	769.189	1.46514	0.12497	11.724	9.6e-32	8.7e-30
GH_A02G0963	0.874227	3.37488	2.38109	1.41736	0.156376	0.312261
GH_A02G0978	834.026	1.69818	0.218207	7.78243	7.11e-15	2e-13
GH_A02G0993	258.757	3.67054	0.224024	16.3846	2.46e-60	7.49e-58
GH_A02G1006	3081	1.17794	0.105748	11.1391	8.09e-29	6.09e-27
GH_A02G1013	12.8094	-1.22047	0.605773	-2.01474	0.0439321	0.120721
GH_A02G1035	0.442819	2.39996	3.35329	0.715702	0.474175	NA
GH_A02G1056	65.948	1.19254	0.340932	3.49787	0.000468982	0.00266672
GH_A02G1057	382.301	-2.66642	0.174379	-15.2909	8.79e-53	2.02e-50
GH_A02G1062	40.2175	1.28693	0.440429	2.922	0.00347795	0.0150803
GH_A02G1065	38.8508	6.02225	0.812212	7.41464	1.22e-13	3.05e-12
GH_A02G1068	1.0219	1.18049	2.16166	0.546104	0.584995	0.743363
GH_A02G1069	78.7556	1.63761	0.254838	6.42609	1.31e-10	2.38e-09
GH_A02G1070	21.3865	2.19944	0.503189	4.371	1.24e-05	0.000104014
GH_A02G1071	625.501	1.82675	0.128012	14.2701	3.36e-46	5.93e-44
GH_A02G1078	1.91624	-1.95106	1.64546	-1.18572	0.235732	0.416325
GH_A02G1085	108.279	1.25929	0.234947	5.35991	8.33e-08	1.03e-06
GH_A02G1099	20.6831	1.7477	0.568903	3.07206	0.0021259	0.00989582
GH_A02G1111	64.7731	6.45001	0.692124	9.31915	1.17e-20	5.19e-19
GH_A02G1112	2.23719	4.78109	1.72613	2.76983	0.0056085	0.0225213
GH_A02G1122	0.727272	-1.49868	2.52878	-0.592649	0.553416	NA
GH_A02G1125	2.97446	1.31518	1.23131	1.06811	0.28547	0.472301
GH_A02G1126	0.931552	3.57239	2.51691	1.41936	0.155795	0.31144
GH_A02G1132	485.527	-1.40326	0.141191	-9.93875	2.82e-23	1.48e-21
GH_A02G1135	56.9233	1.04955	0.302236	3.4726	0.000515442	0.00290142
GH_A02G1137	16.2862	1.68975	0.555476	3.04199	0.00235018	0.0107949
GH_A02G1145	0.451025	-2.11335	3.29191	-0.641985	0.520883	NA
GH_A02G1150	5.29549	1.26641	1.016	1.24647	0.21259	0.387478
GH_A02G1159	26.5943	-1.7969	0.620044	-2.89802	0.00375524	0.01609
GH_A02G1163	19.1171	-1.76349	0.506478	-3.48186	0.000497943	0.00281328
GH_A02G1173	50.7075	1.83242	0.364245	5.03074	4.89e-07	5.37e-06
GH_A02G1174	19.4717	1.58396	0.546836	2.89658	0.00377252	0.0161543
GH_A02G1178	6.42518	1.95516	0.853219	2.29151	0.0219339	0.0695151
GH_A02G1196	40.0861	1.07693	1.41561	0.760753	0.446805	0.63084
GH_A02G1199	6.3913	1.08154	0.802871	1.34709	0.17795	0.342916
GH_A02G1202	499.712	3.24279	0.176853	18.336	4.27e-75	2.21e-72
GH_A02G1206	3.66912	-1.99273	1.17784	-1.69184	0.0906762	0.210126
GH_A02G1217	158.116	3.88369	0.304623	12.7492	3.15e-37	3.71e-35
GH_A02G1220	40.8521	-1.04171	0.435507	-2.39194	0.0167598	0.0557797
GH_A02G1222	19.4408	-1.34806	0.54699	-2.4645	0.0137206	0.0472931
GH_A02G1236	0.431408	2.35451	3.38049	0.6965	0.486116	NA
GH_A02G1247	2.09825	-1.14006	1.46089	-0.780383	0.435165	0.621013
GH_A02G1271	1.18912	2.73257	2.04619	1.33544	0.181731	0.347779
GH_A02G1275	34.1724	-1.15578	0.432433	-2.67273	0.00752376	0.0288255
GH_A02G1279	103.254	1.14091	0.217275	5.251	1.51e-07	1.8e-06
GH_A02G1291	90.2263	-1.09784	0.329802	-3.32877	0.000872303	0.00459828
GH_A02G1297	2.2037	-3.34455	1.75384	-1.90698	0.0565229	0.146848
GH_A02G1310	541.362	1.09443	0.138094	7.9253	2.28e-15	6.71e-14
GH_A02G1326	0.6054	1.63429	2.69856	0.605617	0.544769	NA
GH_A02G1327	2877.9	1.31619	0.112345	11.7156	1.06e-31	9.59e-30
GH_A02G1330	464.42	2.38217	0.226618	10.5119	7.62e-26	4.86e-24
GH_A02G1332	10.085	-1.53767	0.836038	-1.83924	0.0658802	0.165139
GH_A02G1347	482.018	1.216	0.161094	7.54842	4.41e-14	1.16e-12
GH_A02G1360	704.63	1.24105	0.122823	10.1044	5.28e-24	2.91e-22
GH_A02G1369	117.408	-1.00495	0.215938	-4.65385	3.26e-06	3.09e-05
GH_A02G1371	157.513	2.9953	0.223891	13.3784	8.09e-41	1.18e-38
GH_A02G1372	83.2194	1.29039	0.268736	4.80169	1.57e-06	1.58e-05
GH_A02G1373	290.734	1.03581	0.151271	6.84741	7.52e-12	1.58e-10
GH_A02G1377	0.577935	-1.0614	3.09453	-0.34299	0.731606	NA
GH_A02G1380	3.27701	-2.63381	1.50502	-1.75002	0.0801148	0.191348
GH_A02G1387	10.1105	1.69826	0.8814	1.92677	0.0540083	0.141703
GH_A02G1389	0.738121	3.18311	2.47658	1.28528	0.198694	0.369502
GH_A02G1392	0.916644	2.259	2.40607	0.938875	0.347795	0.537436
GH_A02G1393	143.626	-1.21265	0.194847	-6.22361	4.86e-10	8.19e-09
GH_A02G1403	1.63119	-1.17755	1.77113	-0.66486	0.50614	0.680901
GH_A02G1409	6.71995	2.21806	1.01006	2.19597	0.028094	0.0847153
GH_A02G1411	0.86204	-1.80732	2.44399	-0.739495	0.459606	0.641936
GH_A02G1419	0.579059	2.82029	3.02222	0.933184	0.350725	NA
GH_A02G1424	19.0503	6.92206	1.2696	5.45215	4.98e-08	6.4e-07
GH_A02G1437	1.56096	-1.0333	2.08574	-0.495411	0.62031	0.769955
GH_A02G1448	1.04165	-1.14009	2.24537	-0.507751	0.611628	0.763403
GH_A02G1464	1.77041	1.06209	1.70744	0.622034	0.533919	0.702843
GH_A02G1472	2.94485	-1.39512	1.23258	-1.13187	0.257689	0.440964
GH_A02G1473	0.937563	-1.93315	2.69141	-0.718266	0.472593	0.652607
GH_A02G1487	5.47991	-1.77921	0.924512	-1.92449	0.0542938	0.14232
GH_A02G1502	3.27719	-1.20418	1.24336	-0.968489	0.3328	0.5223
GH_A02G1505	33.4627	-2.11329	0.4068	-5.19491	2.05e-07	2.39e-06
GH_A02G1506	91.5673	-1.01942	0.250767	-4.06523	4.8e-05	0.000352703
GH_A02G1515	0.744842	-2.83931	2.7397	-1.03636	0.300035	0.4879
GH_A02G1520	16.3639	-1.67126	0.574627	-2.90842	0.00363263	0.0156298
GH_A02G1525	3.36128	3.38138	1.43232	2.36077	0.0182373	0.0597772
GH_A02G1526	15.5854	1.17567	0.536322	2.19209	0.0283728	0.0853692
GH_A02G1527	0.446338	1.1131	3.00011	0.371019	0.710623	NA
GH_A02G1537	0.300181	-1.52624	3.84422	-0.397022	0.691351	NA
GH_A02G1541	153.4	-1.44411	0.603277	-2.39378	0.0166758	0.0555614
GH_A02G1550	94.3556	-3.76677	0.333292	-11.3017	1.29e-29	1.02e-27
GH_A02G1553	6.24104	-1.09896	0.851273	-1.29096	0.196717	0.367061
GH_A02G1559	21.6173	-3.1899	0.590353	-5.40338	6.54e-08	8.26e-07
GH_A02G1562	0.451194	1.1133	2.99013	0.372325	0.709651	NA
GH_A02G1563	2.67228	1.01629	1.30132	0.780966	0.434822	0.620804
GH_A02G1567	2.88969	1.95139	1.34236	1.4537	0.14603	0.297506
GH_A02G1569	88.8598	-3.20592	0.306791	-10.4499	1.47e-25	9.12e-24
GH_A02G1572	25363.4	-2.72804	0.102377	-26.6469	1.94e-156	6.87e-153
GH_A02G1575	0.300181	-1.52624	3.84422	-0.397022	0.691351	NA
GH_A02G1584	3.22606	5.35429	1.65739	3.23056	0.0012355	0.00620383
GH_A02G1585	183.606	2.04749	0.227378	9.00476	2.16e-19	8.71e-18
GH_A02G1594	17.2076	-1.04839	0.527251	-1.98841	0.0467663	0.126736
GH_A02G1597	0.439783	1.0722	3.38164	0.317065	0.751194	NA
GH_A02G1598	161.46	-1.28592	0.213268	-6.02958	1.64e-09	2.58e-08
GH_A02G1601	2052.16	1.15149	0.183592	6.27202	3.56e-10	6.1e-09
GH_A02G1602	255.224	1.32134	0.198618	6.65267	2.88e-11	5.65e-10
GH_A02G1605	1.2039	3.91474	2.08581	1.87684	0.0605399	0.154801
GH_A02G1606	61.1851	6.09527	0.650615	9.36847	7.36e-21	3.3e-19
GH_A02G1609	0.295302	2.02528	4.04564	0.500608	0.616647	NA
GH_A02G1610	436.628	-1.24499	0.153151	-8.1292	4.32e-16	1.36e-14
GH_A02G1617	275.034	3.90276	0.513843	7.59524	3.07e-14	8.16e-13
GH_A02G1621	29.8029	5.62434	0.827287	6.79853	1.06e-11	2.19e-10
GH_A02G1649	1.01285	-1.09679	2.30354	-0.47613	0.633982	0.779642
GH_A02G1665	0.606725	-2.53989	2.97538	-0.853635	0.393307	NA
GH_A02G1666	1.34688	-1.57091	1.78033	-0.882368	0.377578	0.566858
GH_A02G1674	42.9473	-3.72117	0.466953	-7.96905	1.6e-15	4.77e-14
GH_A02G1681	5.53762	-3.3007	1.17519	-2.80865	0.0049749	0.0203796
GH_A02G1687	1.31789	-1.59803	2.16423	-0.738382	0.460282	0.64261
GH_A02G1692	193.57	1.20143	0.188387	6.37742	1.8e-10	3.21e-09
GH_A02G1696	306.725	2.84669	0.301394	9.44508	3.55e-21	1.65e-19
GH_A02G1697	200.381	-1.2093	0.241546	-5.00651	5.54e-07	6.04e-06
GH_A02G1709	0.455881	-2.12692	3.28092	-0.648269	0.516811	NA
GH_A02G1715	9.28434	2.81493	0.791929	3.55452	0.000378665	0.00221329
GH_A02G1718	2.37559	2.1927	1.57722	1.39023	0.16446	0.324008
GH_A02G1720	3.19974	4.29946	1.58008	2.72104	0.00650767	0.0255049
GH_A02G1722	47.8325	1.81171	0.336996	5.37607	7.61e-08	9.5e-07
GH_A02G1727	1.32911	-1.60828	2.10497	-0.764037	0.444845	0.629329
GH_A02G1735	13.6562	1.03684	0.574072	1.80611	0.0709012	0.174726
GH_A02G1745	9.44456	1.25445	0.658585	1.90476	0.0568112	0.147469
GH_A02G1746	317.063	1.0135	0.176194	5.75221	8.81e-09	1.26e-07
GH_A02G1747	5.88874	1.1359	1.09763	1.03487	0.300728	0.488727
GH_A02G1750	0.908595	3.49149	2.32415	1.50226	0.13303	0.278482
GH_A02G1756	736.743	1.00375	0.1201	8.35762	6.4e-17	2.17e-15
GH_A02G1757	1.79774	-4.10845	1.86711	-2.20043	0.0277764	0.0839097
GH_A02G1761	34.5235	-1.39347	0.425798	-3.27261	0.00106561	0.00545695
GH_A02G1770	82.3313	-1.04781	0.290696	-3.60447	0.000312786	0.00186804
GH_A02G1786	113.155	1.75243	0.2301	7.61594	2.62e-14	6.97e-13
GH_A02G1790	696.249	-1.53311	0.149341	-10.2659	1e-24	5.83e-23
GH_A02G1794	15.4439	7.56165	1.27902	5.91207	3.38e-09	5.08e-08
GH_A02G1795	1.30579	1.73284	1.97367	0.877976	0.379957	0.568918
GH_A02G1796	1381.19	-1.458	0.119096	-12.2422	1.85e-34	1.9e-32
GH_A02G1797	82.8453	-1.45948	0.310052	-4.7072	2.51e-06	2.44e-05
GH_A02G1809	1.86164	-1.88951	1.80368	-1.04758	0.294831	0.48259
GH_A02G1811	625.918	-1.37108	0.129201	-10.6119	2.62e-26	1.72e-24
GH_A02G1812	184.948	1.62402	0.183466	8.85188	8.61e-19	3.32e-17
GH_A02G1819	34.1474	1.33648	0.407527	3.27949	0.00103996	0.00534107
GH_A02G1821	8.69543	1.5673	0.72879	2.15055	0.0315118	0.0926774
GH_A02G1824	31.5642	5.71986	0.796201	7.18394	6.77e-13	1.59e-11
GH_A02G1825	47.5824	9.19146	1.22241	7.51913	5.51e-14	1.43e-12
GH_A02G1826	10.0954	2.55842	0.75404	3.39295	0.000691436	0.00375844
GH_A02G1827	163.894	2.42445	0.202853	11.9517	6.36e-33	6.17e-31
GH_A02G1830	338.275	1.15031	0.224087	5.13335	2.85e-07	3.23e-06
GH_A02G1836	16.6018	1.99174	0.755511	2.63628	0.00838198	0.0315721
GH_A02G1842	1.77847	-3.00752	1.77083	-1.69837	0.0894381	0.207871
GH_A02G1849	10.914	-1.61888	0.676848	-2.39179	0.0167665	0.0557977
GH_A02G1850	11.3094	4.18659	0.930839	4.49765	6.87e-06	6.11e-05
GH_A02G1853	1.53357	4.29168	2.13451	2.01062	0.0443658	0.121621
GH_A02G1857	2.18034	2.69097	1.62079	1.66029	0.0968567	0.220711
GH_A02G1859	15.2258	-1.28997	0.926342	-1.39254	0.163759	0.323087
GH_A02G1860	0.92014	3.55759	2.51012	1.4173	0.156396	0.312267
GH_A02G1862	0.749532	3.20242	2.46754	1.29782	0.194349	0.363997
GH_A02G1867	276.918	1.61512	0.179483	8.99873	2.28e-19	9.18e-18
GH_A02G1872	75.1921	-1.37166	0.279197	-4.91288	8.97e-07	9.45e-06
GH_A02G1880	212.842	-1.02341	0.167416	-6.11299	9.78e-10	1.58e-08
GH_A02G1885	1.51082	2.10483	1.78956	1.17617	0.239526	0.420672
GH_A02G1897	28.4924	1.70189	0.418003	4.07147	4.67e-05	0.000344323
GH_A02G1901	9.29514	-1.89782	0.758561	-2.50187	0.012354	0.0434303
GH_A02G1909	26.5156	1.21051	0.576297	2.1005	0.0356851	0.102253
GH_A02G1918	39.2965	1.30797	0.393797	3.32144	0.000895532	0.00470625
GH_A02G1931	4.1042	-1.24136	1.0104	-1.22858	0.219229	0.395749
GH_A02G1938	275.557	-1.03558	0.147529	-7.0195	2.23e-12	4.97e-11
GH_A02G1947	811.119	-1.72195	0.138652	-12.4192	2.06e-35	2.2e-33
GH_A02G1953	20.168	1.77107	0.522608	3.38891	0.000701705	0.0038073
GH_A02G1956	0.284105	-1.45826	3.91998	-0.372007	0.709888	NA
GH_A02G1962	0.477187	2.59511	3.71283	0.698959	0.484577	NA
GH_A02G1968	319.305	1.80745	0.249074	7.25666	3.97e-13	9.5e-12
GH_A02G1970	1.03567	-1.03839	2.29077	-0.453294	0.650337	0.791406
GH_A02G1978	0.624838	2.99639	2.91988	1.0262	0.304796	NA
GH_A02G1982	0.890785	1.06921	2.4207	0.441696	0.658709	0.796929
GH_A02G1990	0.707834	-2.77517	2.78091	-0.997936	0.31831	NA
GH_A02G1993	568.359	-1.16059	0.135976	-8.53521	1.4e-17	4.94e-16
GH_A02G1997	37.3898	-1.86866	0.427331	-4.37285	1.23e-05	0.000103257
GH_A02G2001	46.7074	-1.41227	0.349136	-4.04503	5.23e-05	0.000381401
GH_A02G2005	1.73509	-2.97628	1.78603	-1.66642	0.0956292	0.218593
GH_A02G2011	5.89097	-1.18857	0.989632	-1.20103	0.229741	0.408796
GH_A02G2027	36.5572	3.23348	0.499638	6.47165	9.69e-11	1.79e-09
GH_A02G2033	1.04985	1.42039	2.09216	0.678911	0.497194	0.673432
GH_A02G2034	13.4565	-1.21717	0.600553	-2.02676	0.0426873	0.118067
GH_A02G2040	1.60017	-1.56345	1.72916	-0.904166	0.365907	0.555222
GH_A02G2042	0.748012	-1.56277	2.51508	-0.621361	0.534362	0.703131
GH_A02G2045	439.733	1.97708	0.139232	14.1999	9.17e-46	1.6e-43
GH_A02G2046	0.595505	-2.51539	2.64468	-0.951112	0.341548	NA
GH_A02G2056	987.826	1.20598	0.148298	8.13213	4.22e-16	1.33e-14
GH_A02G2057	159.167	1.33275	0.185794	7.17328	7.32e-13	1.71e-11
GH_A02G2059	96.5075	3.61682	0.999174	3.61981	0.000294823	0.00177387
GH_A02G2069	0.431408	2.35451	3.38049	0.6965	0.486116	NA
GH_A02G2070	10.8005	1.48385	1.94643	0.76234	0.445857	0.630152
GH_A02G2071	0.295302	2.02528	4.04564	0.500608	0.616647	NA
GH_A03G0038	497.643	-1.18468	0.170161	-6.9621	3.35e-12	7.33e-11
GH_A03G0045	4.59988	-1.30748	1.13182	-1.1552	0.248008	0.429824
GH_A03G0046	109.165	1.89693	0.354738	5.34741	8.92e-08	1.1e-06
GH_A03G0047	177.32	-1.11528	0.185846	-6.00111	1.96e-09	3.05e-08
GH_A03G0048	0.59047	2.83975	2.69123	1.05519	0.29134	NA
GH_A03G0068	10.6444	3.23749	0.837906	3.86378	0.000111644	0.000754372
GH_A03G0083	12.9478	-1.67053	0.62288	-2.68194	0.00731973	0.0281795
GH_A03G0086	2.2451	3.69498	1.90624	1.93836	0.052579	0.138695
GH_A03G0089	2122.42	-1.01222	0.11477	-8.81957	1.15e-18	4.4e-17
GH_A03G0090	19.8612	-1.80476	0.613117	-2.94359	0.00324429	0.014221
GH_A03G0092	6033.85	-1.20027	0.173257	-6.92768	4.28e-12	9.26e-11
GH_A03G0097	19.9414	-1.06425	0.517184	-2.05777	0.039612	0.111238
GH_A03G0104	2.36631	-2.52377	1.5586	-1.61926	0.105391	0.234856
GH_A03G0106	646.435	-2.47797	0.165332	-14.9879	8.82e-51	1.85e-48
GH_A03G0109	18.3461	1.38348	0.49952	2.76961	0.00561231	0.0225318
GH_A03G0110	1.3648	1.13519	1.83138	0.619856	0.535353	0.703926
GH_A03G0118	103.577	1.1173	0.293408	3.80799	0.000140099	0.000919911
GH_A03G0129	70.5728	-1.49217	0.269968	-5.52719	3.25e-08	4.3e-07
GH_A03G0158	51.9314	1.12134	0.444817	2.52089	0.0117058	0.0415497
GH_A03G0159	137.352	-3.97929	0.301775	-13.1863	1.05e-39	1.44e-37
GH_A03G0161	0.714197	-2.78606	2.81761	-0.988804	0.322759	NA
GH_A03G0164	12.4319	-1.00084	0.650329	-1.53897	0.123812	0.264531
GH_A03G0184	21.6104	-1.22797	0.473804	-2.59173	0.00954939	0.0351769
GH_A03G0186	4.58317	2.76589	1.13506	2.43678	0.0148188	0.0504082
GH_A03G0190	6.34926	-1.25217	0.825771	-1.51636	0.129429	0.273037
GH_A03G0193	301.093	-4.56097	0.280106	-16.283	1.3e-59	3.89e-57
GH_A03G0194	105.858	-3.17138	0.284033	-11.1655	6.01e-29	4.55e-27
GH_A03G0195	0.279249	-1.43639	4.04328	-0.355253	0.7224	NA
GH_A03G0198	141.312	-1.0913	0.235251	-4.63889	3.5e-06	3.31e-05
GH_A03G0202	176.951	-1.00207	0.183941	-5.44776	5.1e-08	6.55e-07
GH_A03G0203	1.73192	-4.06307	1.85197	-2.19392	0.0282411	0.0850997
GH_A03G0204	0.746349	-2.84162	2.73815	-1.03779	0.299368	0.487349
GH_A03G0205	51.0951	-1.44359	0.332915	-4.33623	1.45e-05	0.000120043
GH_A03G0209	64.86	1.47871	0.277693	5.32499	1.01e-07	1.23e-06
GH_A03G0211	7.56014	-1.4483	0.815063	-1.77692	0.0755816	0.183176
GH_A03G0214	1.49152	1.38936	1.77881	0.781063	0.434765	0.62074
GH_A03G0219	70.1267	-1.19009	0.272468	-4.36783	1.25e-05	0.000105395
GH_A03G0224	164.202	-2.26759	0.862369	-2.62949	0.00855126	0.032092
GH_A03G0228	0.89734	1.12409	2.18229	0.515099	0.606484	0.759647
GH_A03G0229	2.34138	1.18462	1.52658	0.775995	0.437752	0.623152
GH_A03G0230	34.8308	3.14864	0.464839	6.77361	1.26e-11	2.58e-10
GH_A03G0231	0.288961	-1.47915	4.03936	-0.366184	0.714228	NA
GH_A03G0232	31.0281	1.21689	0.385587	3.15595	0.00159978	0.00774867
GH_A03G0234	0.284105	-1.45826	3.91998	-0.372007	0.709888	NA
GH_A03G0239	0.3114	-1.57318	4.03112	-0.390258	0.696346	NA
GH_A03G0250	30.704	5.09472	0.69177	7.36475	1.77e-13	4.37e-12
GH_A03G0252	21.4571	2.21285	0.483455	4.57715	4.71e-06	4.33e-05
GH_A03G0254	1332.94	-1.21082	0.115341	-10.4977	8.85e-26	5.61e-24
GH_A03G0256	1.73175	-1.01926	1.6441	-0.619948	0.535292	0.703895
GH_A03G0270	41.5003	1.73318	0.469748	3.6896	0.000224609	0.00139477
GH_A03G0271	19.7746	1.89431	0.591068	3.20489	0.00135113	0.00669699
GH_A03G0272	0.885638	3.40478	2.61398	1.30253	0.192736	0.362009
GH_A03G0282	138.44	1.13649	0.206389	5.50656	3.66e-08	4.8e-07
GH_A03G0283	12.5683	-4.10048	0.931512	-4.40196	1.07e-05	9.14e-05
GH_A03G0288	2.53785	1.79036	1.31456	1.36195	0.173214	0.336456
GH_A03G0293	2.46201	-2.41982	1.54629	-1.56493	0.1176	0.254535
GH_A03G0302	8.20058	-1.22908	0.731276	-1.68074	0.0928137	0.213739
GH_A03G0304	9.06653	-1.90753	0.779502	-2.44711	0.0144007	0.0492501
GH_A03G0305	0.908943	1.19621	2.17812	0.549193	0.582873	0.741632
GH_A03G0307	4.78799	3.96357	1.34055	2.95667	0.00310983	0.013722
GH_A03G0335	7.35392	-1.22892	0.92241	-1.33229	0.182764	0.349233
GH_A03G0340	0.454364	2.54497	3.2652	0.779424	0.43573	NA
GH_A03G0354	10.3755	-1.17327	0.667544	-1.75759	0.0788174	0.189073
GH_A03G0359	2.32431	2.02396	1.63719	1.23624	0.216371	0.392068
GH_A03G0366	1.19267	-2.36475	2.19563	-1.07702	0.281469	0.467974
GH_A03G0373	0.582577	1.5602	3.0739	0.507563	0.61176	NA
GH_A03G0375	0.284105	-1.45826	3.91998	-0.372007	0.709888	NA
GH_A03G0376	1.86547	1.6338	1.66658	0.980333	0.326922	0.516233
GH_A03G0377	9.89978	2.45897	0.897562	2.73961	0.0061512	0.0243289
GH_A03G0385	2.53995	-1.47352	1.44524	-1.01957	0.307935	0.496543
GH_A03G0389	184.681	2.98867	0.265412	11.2605	2.06e-29	1.61e-27
GH_A03G0394	1.86669	-4.1722	1.82742	-2.28311	0.0224238	0.0707266
GH_A03G0398	286.972	-2.96348	0.249808	-11.863	1.84e-32	1.73e-30
GH_A03G0412	11.2874	-3.34143	1.04423	-3.1999	0.00137477	0.00679985
GH_A03G0420	32.7258	1.07464	0.504802	2.12882	0.0332689	0.0967773
GH_A03G0424	8.52392	-2.03223	0.803452	-2.52937	0.0114267	0.0407176
GH_A03G0426	8.62818	-2.89418	0.894915	-3.23403	0.00122056	0.00613591
GH_A03G0441	680.814	-2.61043	0.219225	-11.9075	1.08e-32	1.03e-30
GH_A03G0445	42.0033	-5.84888	0.782745	-7.47227	7.88e-14	2.01e-12
GH_A03G0456	2347.97	-1.20999	0.201712	-5.9986	1.99e-09	3.1e-08
GH_A03G0460	1760.18	1.06948	0.360516	2.96653	0.0030118	0.0133552
GH_A03G0463	0.734781	-1.1478	2.58388	-0.444216	0.656887	0.795473
GH_A03G0464	0.279249	-1.43639	4.04328	-0.355253	0.7224	NA
GH_A03G0470	40.348	-1.56875	0.350775	-4.47226	7.74e-06	6.8e-05
GH_A03G0481	0.295324	-1.50581	3.86641	-0.389459	0.696936	NA
GH_A03G0483	11.3523	-1.51996	0.631188	-2.4081	0.0160359	0.0538451
GH_A03G0485	9.38067	-1.2396	0.718951	-1.72418	0.084675	0.199522
GH_A03G0489	44.8286	-1.03671	0.364419	-2.84483	0.00444345	0.018533
GH_A03G0491	48.7915	-1.70872	0.349382	-4.89069	1e-06	1.05e-05
GH_A03G0494	19.7362	-1.99834	0.52113	-3.83462	0.000125756	0.000837313
GH_A03G0497	130.693	-1.36895	0.352864	-3.87955	0.000104648	0.000711865
GH_A03G0506	2.88893	-3.68998	1.60744	-2.29556	0.021701	0.0689277
GH_A03G0520	106.501	-1.12125	0.238274	-4.70571	2.53e-06	2.45e-05
GH_A03G0529	0.428585	-2.05003	3.34555	-0.612762	0.540033	NA
GH_A03G0540	1834.47	1.1984	0.106286	11.2752	1.74e-29	1.37e-27
GH_A03G0547	905.043	-1.36967	0.122104	-11.2172	3.36e-29	2.57e-27
GH_A03G0548	2.22931	-1.02451	1.34892	-0.759505	0.447551	0.631512
GH_A03G0550	3.14122	-1.19168	1.3385	-0.89031	0.373299	0.562548
GH_A03G0566	1991.35	-1.36622	0.165762	-8.24204	1.69e-16	5.56e-15
GH_A03G0580	41.0754	4.59901	0.545249	8.43469	3.32e-17	1.15e-15
GH_A03G0587	868.989	1.22254	0.118523	10.3147	6.04e-25	3.57e-23
GH_A03G0600	134.098	-1.14585	0.198397	-5.77551	7.67e-09	1.11e-07
GH_A03G0606	326.936	-1.33786	0.177855	-7.5222	5.39e-14	1.4e-12
GH_A03G0608	83.7452	1.09555	0.240373	4.55772	5.17e-06	4.72e-05
GH_A03G0609	333.999	1.01897	0.1986	5.13076	2.89e-07	3.28e-06
GH_A03G0615	6.81104	-1.64901	0.855154	-1.92832	0.0538157	0.141329
GH_A03G0617	15.2988	-1.19283	0.54168	-2.20209	0.0276593	0.0836542
GH_A03G0621	247.881	-1.52015	0.197837	-7.68387	1.54e-14	4.22e-13
GH_A03G0623	10.223	-1.42334	0.677675	-2.10032	0.0357005	0.102282
GH_A03G0626	11.0547	-2.05971	0.687785	-2.9947	0.00274718	0.0123376
GH_A03G0627	9.83441	-1.71894	0.737208	-2.33169	0.0197171	0.0637733
GH_A03G0630	110.333	-3.06114	0.305212	-10.0296	1.13e-23	6.08e-22
GH_A03G0631	8.49276	-1.72154	0.754812	-2.28075	0.0225631	0.0710709
GH_A03G0635	161.763	-1.78315	0.216446	-8.23829	1.75e-16	5.72e-15
GH_A03G0641	3.04111	-1.05322	1.28138	-0.821942	0.41111	0.599389
GH_A03G0650	1.50428	-1.74164	1.83419	-0.949538	0.342347	0.531868
GH_A03G0654	21.7775	3.95665	0.633602	6.24469	4.25e-10	7.2e-09
GH_A03G0660	24.8403	1.57714	0.441284	3.57398	0.000351594	0.0020735
GH_A03G0666	2.60028	-1.17952	1.39617	-0.844824	0.398209	0.587241
GH_A03G0669	1.47209	-1.0308	1.72462	-0.597699	0.550041	0.715845
GH_A03G0680	12.1575	2.42254	0.703016	3.44592	0.000569109	0.00316567
GH_A03G0686	870.939	1.91528	0.122479	15.6376	4.03e-55	1.04e-52
GH_A03G0690	416.164	-1.09191	0.153541	-7.11154	1.15e-12	2.63e-11
GH_A03G0699	101.28	-1.10038	0.265113	-4.15061	3.32e-05	0.000253916
GH_A03G0706	1.31978	-1.51563	2.10571	-0.719773	0.471665	0.651755
GH_A03G0707	2.36458	-1.4087	1.46815	-0.959505	0.337304	0.526843
GH_A03G0713	10.984	-1.26865	0.696958	-1.82026	0.0687188	0.170717
GH_A03G0714	23.1248	-1.66285	0.477104	-3.4853	0.000491591	0.00278101
GH_A03G0719	0.3114	-1.57318	4.03112	-0.390258	0.696346	NA
GH_A03G0722	2.75178	-1.02005	1.36301	-0.748376	0.454233	0.637497
GH_A03G0725	766.891	-1.62138	0.135723	-11.9462	6.8e-33	6.59e-31
GH_A03G0727	3.9686	3.61209	1.48697	2.42915	0.0151341	0.0513325
GH_A03G0755	77.7249	-1.40038	0.832786	-1.68156	0.0926544	0.213485
GH_A03G0768	77.3655	-1.23216	0.335805	-3.66927	0.000243241	0.00149681
GH_A03G0770	656.594	2.6181	0.126207	20.7444	1.38e-95	1.24e-92
GH_A03G0772	14.6626	-1.66873	0.582666	-2.86396	0.00418375	0.0176175
GH_A03G0776	0.284105	-1.45826	3.91998	-0.372007	0.709888	NA
GH_A03G0780	3.06537	1.32763	1.25435	1.05842	0.289864	0.477157
GH_A03G0782	108.002	1.68809	0.234673	7.19336	6.32e-13	1.49e-11
GH_A03G0783	1.17343	-3.49779	2.13623	-1.63736	0.101555	0.228424
GH_A03G0793	26.9489	2.67313	0.490481	5.45002	5.04e-08	6.48e-07
GH_A03G0794	10.2449	-1.20454	0.646079	-1.86438	0.0622686	0.158219
GH_A03G0797	0.467101	-2.16053	3.76396	-0.574004	0.565965	NA
GH_A03G0799	3.53465	-2.61854	1.42874	-1.83276	0.0668384	0.167007
GH_A03G0801	877.208	1.05445	0.114864	9.17998	4.31e-20	1.83e-18
GH_A03G0804	10.3334	-4.14644	1.06846	-3.88077	0.000104126	0.000708741
GH_A03G0810	5.94814	-1.29367	0.928398	-1.39344	0.163486	0.322758
GH_A03G0820	2.5427	1.7775	1.39632	1.27299	0.203022	0.375157
GH_A03G0826	2.42923	1.68774	1.50277	1.12309	0.2614	0.445506
GH_A03G0832	19.1122	-1.38807	0.557534	-2.48966	0.0127866	0.0446953
GH_A03G0849	4.62274	-1.4594	1.02394	-1.42528	0.154077	0.308881
GH_A03G0852	0.442819	2.39996	3.35329	0.715702	0.474175	NA
GH_A03G0856	13.0087	1.58181	0.632161	2.50223	0.0123413	0.0433911
GH_A03G0861	282.355	1.00341	0.52371	1.91596	0.0553702	0.144545
GH_A03G0883	1.75904	-1.05452	1.49903	-0.703469	0.481764	0.660478
GH_A03G0896	91.9454	1.85911	0.260843	7.12734	1.02e-12	2.36e-11
GH_A03G0897	67.2766	1.09051	0.330787	3.29671	0.000978241	0.00506647
GH_A03G0900	73.3803	1.07027	0.271904	3.93621	8.28e-05	0.000575291
GH_A03G0915	36.5758	-1.3235	0.380374	-3.47946	0.00050242	0.00283517
GH_A03G0927	2.78339	2.32072	1.41335	1.64199	0.100592	0.226826
GH_A03G0928	1.88621	1.57637	1.7624	0.894447	0.371083	0.560276
GH_A03G0929	3.98485	1.01071	1.11958	0.902754	0.366656	0.555965
GH_A03G0937	0.79195	2.06066	2.79402	0.737524	0.460804	0.642937
GH_A03G0939	41.6572	1.38407	0.456124	3.03441	0.00241007	0.0110323
GH_A03G0940	2.52502	-1.24447	1.35706	-0.917033	0.359125	0.548733
GH_A03G0960	1.90856	-4.19922	1.79343	-2.34144	0.0192093	0.0624168
GH_A03G0974	1.35339	1.12036	1.84754	0.606404	0.544246	0.711153
GH_A03G0976	4.69973	-2.07538	1.01132	-2.05215	0.0401552	0.112479
GH_A03G0983	1.43737	1.99844	2.06557	0.967502	0.333293	0.522849
GH_A03G0990	25.6461	1.97998	0.486611	4.06891	4.72e-05	0.000347809
GH_A03G1004	5.31745	-2.4519	1.17275	-2.09073	0.0365524	0.104237
GH_A03G1008	590.783	-1.22267	0.138688	-8.81597	1.19e-18	4.54e-17
GH_A03G1012	297.028	1.00853	0.140723	7.16674	7.68e-13	1.79e-11
GH_A03G1033	69.6455	1.53359	0.279323	5.49039	4.01e-08	5.23e-07
GH_A03G1040	420.476	-1.04799	0.144594	-7.24781	4.24e-13	1.01e-11
GH_A03G1063	1032.46	-1.59043	0.409191	-3.88676	0.000101593	0.000692919
GH_A03G1069	4.51751	1.79372	1.00813	1.77926	0.0751963	0.182493
GH_A03G1072	1.90418	1.60807	1.76114	0.913088	0.361196	0.550552
GH_A03G1075	1104.25	-1.63667	0.215492	-7.59502	3.08e-14	8.17e-13
GH_A03G1088	3.19882	-3.85027	1.59533	-2.41346	0.0158018	0.0532076
GH_A03G1092	227.578	1.08148	0.196035	5.51676	3.45e-08	4.55e-07
GH_A03G1093	2.92308	-1.7875	1.29745	-1.3777	0.168297	0.329395
GH_A03G1116	7.90451	-1.10075	0.741536	-1.48442	0.137699	0.285705
GH_A03G1117	40.129	1.00412	0.420843	2.38598	0.0170335	0.0564901
GH_A03G1127	1096.36	1.34092	0.129242	10.3752	3.21e-25	1.96e-23
GH_A03G1130	149.745	1.47434	0.279545	5.27409	1.33e-07	1.6e-06
GH_A03G1147	54.0451	-1.74761	0.350324	-4.98855	6.08e-07	6.6e-06
GH_A03G1149	2.65384	2.26721	1.39569	1.62443	0.104283	0.232984
GH_A03G1159	2.97753	-4.83765	1.61634	-2.99297	0.00276275	0.0124007
GH_A03G1169	6.89256	-2.08749	0.98182	-2.12615	0.0334909	0.0973081
GH_A03G1172	11.9703	-1.46611	0.646209	-2.26879	0.023281	0.0728369
GH_A03G1178	162.618	-1.54837	0.195776	-7.90889	2.6e-15	7.61e-14
GH_A03G1182	6.35007	1.67847	1.00057	1.67752	0.09344	0.214866
GH_A03G1186	33.8632	-1.38141	0.45572	-3.03126	0.00243536	0.0111279
GH_A03G1190	66.3527	1.41838	0.306188	4.63237	3.62e-06	3.41e-05
GH_A03G1192	50.4089	-1.36428	0.326772	-4.17502	2.98e-05	0.000230647
GH_A03G1195	1.62444	-1.21947	1.62411	-0.750853	0.452741	0.636167
GH_A03G1196	779.288	-2.11644	0.167369	-12.6454	1.19e-36	1.36e-34
GH_A03G1204	0.295302	2.02528	4.04564	0.500608	0.616647	NA
GH_A03G1206	27.1507	-1.76157	0.557417	-3.16024	0.00157637	0.00765038
GH_A03G1210	0.451194	1.1133	2.99013	0.372325	0.709651	NA
GH_A03G1217	12.5984	1.17407	0.595008	1.97321	0.048472	0.130218
GH_A03G1220	1.29774	2.85531	2.16111	1.32123	0.186426	0.353858
GH_A03G1236	104.866	-1.15836	0.243592	-4.75532	1.98e-06	1.96e-05
GH_A03G1240	18.3216	2.35109	0.664663	3.53727	0.000404289	0.00234463
GH_A03G1245	162.747	2.25543	0.303731	7.42572	1.12e-13	2.82e-12
GH_A03G1249	1519.56	1.82364	0.191335	9.53115	1.56e-21	7.41e-20
GH_A03G1254	47.2699	-1.49466	0.320597	-4.66213	3.13e-06	2.98e-05
GH_A03G1259	0.3114	-1.57318	4.03112	-0.390258	0.696346	NA
GH_A03G1272	12.66	-1.15276	0.619981	-1.85935	0.0629778	0.159583
GH_A03G1273	2.87357	5.17554	1.63606	3.16341	0.00155932	0.00757608
GH_A03G1275	37.8765	2.08859	0.37569	5.55934	2.71e-08	3.62e-07
GH_A03G1280	17.7537	-1.64231	2.27734	-0.721151	0.470817	0.651003
GH_A03G1281	8.29944	-1.55881	0.776692	-2.00699	0.0447509	0.122421
GH_A03G1282	0.295324	-1.50581	3.86641	-0.389459	0.696936	NA
GH_A03G1288	2.10781	-1.6715	1.49457	-1.11838	0.263405	0.447926
GH_A03G1289	0.894	-1.87838	2.38404	-0.787899	0.430756	0.61723
GH_A03G1300	28.3864	3.38159	0.504858	6.6981	2.11e-11	4.21e-10
GH_A03G1302	0.598845	1.60659	2.70564	0.593794	0.55265	NA
GH_A03G1308	46.8123	-1.57326	0.356632	-4.41143	1.03e-05	8.8e-05
GH_A03G1314	0.723539	1.85038	2.57746	0.71791	0.472813	NA
GH_A03G1319	6.08423	1.85154	0.852036	2.17308	0.0297743	0.0885831
GH_A03G1324	119.73	2.95565	0.731603	4.03997	5.35e-05	0.000388884
GH_A03G1327	68.0418	1.86595	0.299683	6.2264	4.77e-10	8.04e-09
GH_A03G1339	129.175	1.27838	0.245002	5.21784	1.81e-07	2.13e-06
GH_A03G1347	17.6117	1.07196	0.626609	1.71073	0.0871309	0.203842
GH_A03G1352	9.5941	-6.52507	1.47158	-4.43405	9.25e-06	8e-05
GH_A03G1355	6.38158	-4.91595	1.38304	-3.55445	0.000378764	0.00221364
GH_A03G1385	0.74617	1.868	2.35421	0.793469	0.427505	0.614389
GH_A03G1397	3208.51	2.0984	0.120122	17.4689	2.47e-68	9.7e-66
GH_A03G1404	0.88612	1.15648	2.18945	0.528204	0.597358	0.753179
GH_A03G1407	71.4348	-1.79441	0.293761	-6.1084	1.01e-09	1.62e-08
GH_A03G1427	62.1911	-1.08476	0.278487	-3.89518	9.81e-05	0.000671221
GH_A03G1428	0.318125	2.09713	4.04162	0.518885	0.603841	NA
GH_A03G1436	3.99521	-4.25347	1.71803	-2.47578	0.0132946	0.0461278
GH_A03G1437	2.19281	-1.2704	1.51389	-0.839166	0.401376	0.590093
GH_A03G1439	100.619	-1.72957	0.254112	-6.80633	1e-11	2.08e-10
GH_A03G1443	9.02586	-4.00414	1.09665	-3.65123	0.000260984	0.00159437
GH_A03G1459	4.95991	-4.57044	1.42745	-3.20182	0.00136563	0.00675818
GH_A03G1472	0.743156	-1.55203	2.31305	-0.670985	0.50223	0.677598
GH_A03G1477	25.1798	-1.25398	0.424734	-2.95238	0.00315337	0.0138849
GH_A03G1479	2.06574	-2.35381	1.62435	-1.44908	0.147315	0.299353
GH_A03G1483	38.6981	-1.14991	0.369254	-3.11415	0.00184475	0.00876321
GH_A03G1495	475.911	1.72979	0.153653	11.2578	2.12e-29	1.65e-27
GH_A03G1496	14.2078	4.18142	0.812026	5.14936	2.61e-07	2.99e-06
GH_A03G1497	113.17	1.70212	0.848667	2.00564	0.0448945	0.122731
GH_A03G1506	3.91784	-1.44888	1.09536	-1.32275	0.185918	0.353276
GH_A03G1515	970.261	-2.09059	0.403602	-5.17983	2.22e-07	2.58e-06
GH_A03G1516	155.801	1.39095	0.250768	5.54676	2.91e-08	3.87e-07
GH_A03G1520	28.0185	-2.20516	0.458461	-4.80991	1.51e-06	1.53e-05
GH_A03G1523	431.639	-1.1422	0.131528	-8.68409	3.82e-18	1.41e-16
GH_A03G1524	2.57938	-4.63899	1.69978	-2.72917	0.00634931	0.0250039
GH_A03G1529	245.214	2.44837	0.252393	9.70064	3e-22	1.49e-20
GH_A03G1532	0.598519	1.40472	2.77023	0.507079	0.612099	NA
GH_A03G1533	0.462605	1.14125	3.32926	0.342793	0.731754	NA
GH_A03G1540	287.233	1.25205	0.176377	7.09873	1.26e-12	2.87e-11
GH_A03G1544	15.0287	-1.34319	0.664608	-2.02102	0.0432779	0.119385
GH_A03G1552	19.6882	1.04882	0.508284	2.06345	0.0390702	0.109974
GH_A03G1556	1.92015	-1.48975	1.62806	-0.91505	0.360165	0.549686
GH_A03G1566	6.27022	2.88382	1.00773	2.86169	0.00421387	0.0177206
GH_A03G1597	211.975	-5.2562	0.315809	-16.6436	3.37e-62	1.12e-59
GH_A03G1599	115.369	-10.1187	1.20125	-8.42346	3.66e-17	1.26e-15
GH_A03G1600	0.590649	-2.50596	2.9668	-0.844671	0.398295	NA
GH_A03G1604	1.31587	-1.19121	1.80663	-0.659355	0.509668	0.683609
GH_A03G1605	1101.2	-1.6045	0.194254	-8.2598	1.46e-16	4.81e-15
GH_A03G1607	48.7867	2.7094	0.349343	7.75571	8.79e-15	2.44e-13
GH_A03G1610	68.4255	1.25521	0.291052	4.31266	1.61e-05	0.000132038
GH_A03G1612	3.44539	-2.17935	1.30551	-1.66935	0.095049	0.217627
GH_A03G1637	256.328	1.04859	0.155964	6.72326	1.78e-11	3.58e-10
GH_A03G1656	2.22144	-2.47249	1.59963	-1.54566	0.122187	0.261964
GH_A03G1657	562.317	-1.99273	0.182495	-10.9193	9.32e-28	6.57e-26
GH_A03G1698	2.6837	1.42822	1.29353	1.10412	0.269539	0.454282
GH_A03G1700	415.775	-1.5777	0.500132	-3.15456	0.00160739	0.00778087
GH_A03G1715	8.37571	-3.90395	1.04601	-3.73224	0.000189782	0.00120147
GH_A03G1716	155.685	-1.24705	0.243352	-5.12446	2.98e-07	3.38e-06
GH_A03G1723	9.17894	1.38705	0.760028	1.825	0.0680006	0.169298
GH_A03G1724	226.078	2.38605	0.211167	11.2993	1.32e-29	1.05e-27
GH_A03G1728	2.44319	1.67943	1.57927	1.06342	0.287592	0.474656
GH_A03G1729	0.465776	2.5757	3.23867	0.795295	0.426442	NA
GH_A03G1739	96.3474	1.30232	0.288307	4.51714	6.27e-06	5.62e-05
GH_A03G1754	738.096	1.48881	0.205005	7.26229	3.81e-13	9.13e-12
GH_A03G1757	140.886	-1.00104	0.239864	-4.17335	3e-05	0.000232116
GH_A03G1761	0.939601	2.3734	2.37159	1.00077	0.31694	0.5058
GH_A03G1765	0.582443	1.40638	2.79217	0.503689	0.61448	NA
GH_A03G1781	1030.65	-1.27055	0.170899	-7.43454	1.05e-13	2.65e-12
GH_A03G1787	17.3909	-1.47685	0.553412	-2.66862	0.00761633	0.0291367
GH_A03G1789	7.51375	1.34946	1.01826	1.32527	0.185082	0.35228
GH_A03G1792	5.5108	-1.04659	0.908544	-1.15194	0.249347	0.431292
GH_A03G1799	38.8593	-1.65164	0.44909	-3.67775	0.000235298	0.0014538
GH_A03G1803	151.039	-1.04966	0.286119	-3.66863	0.000243853	0.00149993
GH_A03G1805	70.718	-3.20257	0.361298	-8.86406	7.72e-19	3e-17
GH_A03G1806	1.51716	-1.04053	1.67188	-0.62237	0.533699	0.702667
GH_A03G1807	60.6901	-1.4664	0.308805	-4.74865	2.05e-06	2.02e-05
GH_A03G1809	27.4578	-1.3876	0.42117	-3.29464	0.000985482	0.00509976
GH_A03G1811	0.462414	1.11376	2.96768	0.375296	0.70744	NA
GH_A03G1815	12.3625	-4.43161	1.0018	-4.42366	9.7e-06	8.36e-05
GH_A03G1821	129.784	1.66071	0.245849	6.75501	1.43e-11	2.9e-10
GH_A03G1833	100.03	3.14249	0.328996	9.55175	1.28e-21	6.11e-20
GH_A03G1834	71.3862	5.0684	0.542526	9.34222	9.43e-21	4.19e-19
GH_A03G1835	215.926	3.09575	0.229907	13.4652	2.5e-41	3.74e-39
GH_A03G1836	1.01068	1.21282	2.16787	0.55945	0.575854	0.736032
GH_A03G1837	81.7014	3.08533	0.366402	8.42061	3.75e-17	1.29e-15
GH_A03G1838	66.1839	3.53549	1.06633	3.31555	0.000914615	0.00478808
GH_A03G1839	0.616811	1.64947	3.02218	0.545786	0.585213	NA
GH_A03G1843	52.8166	-2.72327	0.39294	-6.93049	4.19e-12	9.08e-11
GH_A03G1845	63.4053	1.11212	0.404385	2.75015	0.00595676	0.0237025
GH_A03G1851	236.025	1.10687	0.164914	6.71179	1.92e-11	3.85e-10
GH_A03G1856	275.76	1.80237	0.207059	8.70463	3.19e-18	1.18e-16
GH_A03G1857	13.6595	1.3057	0.615304	2.12205	0.0338338	0.0980774
GH_A03G1858	29.7745	1.08855	0.393687	2.76502	0.00569188	0.0228107
GH_A03G1860	46.6547	-2.62717	0.366372	-7.17075	7.46e-13	1.74e-11
GH_A03G1861	5400.68	1.33876	0.197431	6.78092	1.19e-11	2.46e-10
GH_A03G1867	38.3058	-4.86235	0.628129	-7.74101	9.86e-15	2.73e-13
GH_A03G1868	13.9937	-1.55167	0.655825	-2.36598	0.0179826	0.0591043
GH_A03G1869	0.598845	1.60659	2.70564	0.593794	0.55265	NA
GH_A03G1870	82.0736	-1.30973	0.274762	-4.76677	1.87e-06	1.86e-05
GH_A03G1876	4.06104	-1.80147	1.1411	-1.57872	0.1144	0.249366
GH_A03G1879	1.64207	2.23714	2.00266	1.11708	0.26396	0.448559
GH_A03G1888	0.715164	3.07541	2.84034	1.08276	0.278916	NA
GH_A03G1900	236.188	1.3272	0.495165	2.68031	0.00735534	0.0282936
GH_A03G1902	42.6959	-1.73105	0.356721	-4.85266	1.22e-06	1.25e-05
GH_A03G1919	1.16636	2.64785	2.04959	1.29189	0.196395	0.366676
GH_A03G1922	1.49772	-1.76212	1.71156	-1.02954	0.303225	0.491503
GH_A03G1924	41.1257	1.0431	0.322079	3.23866	0.00120091	0.00605328
GH_A03G1927	1.49584	3.11913	1.90038	1.64132	0.10073	0.22702
GH_A03G1930	0.295302	2.02528	4.04564	0.500608	0.616647	NA
GH_A03G1931	3630.75	-1.39192	0.193781	-7.18297	6.82e-13	1.6e-11
GH_A03G1939	2631.02	1.00936	0.0912059	11.0668	1.82e-28	1.34e-26
GH_A03G1947	310.653	1.07437	0.211692	5.07515	3.87e-07	4.32e-06
GH_A03G1951	18.958	-1.031	0.499921	-2.06233	0.0391767	0.110175
GH_A03G1954	0.279249	-1.43639	4.04328	-0.355253	0.7224	NA
GH_A03G1956	14.2361	3.4952	0.897056	3.8963	9.77e-05	0.000668455
GH_A03G1960	9.56467	-1.35117	0.679957	-1.98713	0.0469075	0.12703
GH_A03G1962	675.08	-1.09431	0.157874	-6.93152	4.16e-12	9.03e-11
GH_A03G1964	0.579059	2.82029	3.02222	0.933184	0.350725	NA
GH_A03G1966	14.1496	2.33578	0.725285	3.22049	0.0012797	0.00639172
GH_A03G1967	47.0567	2.06401	0.378803	5.44877	5.07e-08	6.52e-07
GH_A03G1968	39.2996	2.98425	0.431966	6.90854	4.9e-12	1.05e-10
GH_A03G1971	4.47304	2.71827	1.13999	2.38447	0.0171036	0.0566726
GH_A03G1973	1.41046	-2.48658	2.13737	-1.16338	0.244675	0.426377
GH_A03G1979	257.912	1.24127	0.191133	6.49431	8.34e-11	1.55e-09
GH_A03G1980	948.173	1.01637	0.148884	6.82661	8.69e-12	1.82e-10
GH_A03G1981	18.8624	1.03517	0.522107	1.98268	0.0474035	0.128041
GH_A03G1982	3.3689	-1.47215	1.13052	-1.30219	0.192853	0.362132
GH_A03G1990	32.9875	-3.2876	0.59121	-5.56081	2.69e-08	3.6e-07
GH_A03G1994	25.4345	1.14155	0.405436	2.81561	0.00486849	0.0200075
GH_A03G1999	0.577935	-1.0614	3.09453	-0.34299	0.731606	NA
GH_A03G2004	36.0725	-1.22687	0.515296	-2.38091	0.0172698	0.0571312
GH_A03G2005	6.86679	-2.08496	0.912967	-2.28372	0.0223882	0.0706342
GH_A03G2010	0.431408	2.35451	3.38049	0.6965	0.486116	NA
GH_A03G2016	45.8223	1.11798	0.332525	3.36208	0.000773565	0.00414585
GH_A03G2017	0.574573	-2.47136	3.02643	-0.816592	0.414162	NA
GH_A03G2023	566.22	1.19279	0.141076	8.45495	2.79e-17	9.7e-16
GH_A03G2027	41.4119	3.82472	1.02349	3.73694	0.000186272	0.0011823
GH_A03G2040	36.0627	1.50375	0.431395	3.48579	0.000490677	0.00277611
GH_A03G2041	58.8457	1.66801	0.304982	5.46919	4.52e-08	5.85e-07
GH_A03G2054	0.624838	2.99639	2.91988	1.0262	0.304796	NA
GH_A03G2056	1.15215	-2.10575	2.04424	-1.03009	0.302969	0.49119
GH_A03G2059	0.567513	2.72948	3.52587	0.774129	0.438855	NA
GH_A03G2060	252.639	-1.74632	0.177554	-9.83544	7.92e-23	4.06e-21
GH_A03G2063	30.9598	-1.04336	0.41491	-2.51467	0.0119144	0.0421683
GH_A03G2066	15.9139	-1.10157	0.517559	-2.12839	0.0333051	0.0968676
GH_A03G2076	153.21	1.09607	0.184843	5.92975	3.03e-09	4.59e-08
GH_A03G2081	2968.3	-2.03562	0.425181	-4.78765	1.69e-06	1.69e-05
GH_A03G2082	21.3536	1.23143	0.462805	2.66079	0.00779577	0.0297326
GH_A03G2086	24.5092	-1.32407	0.452127	-2.92854	0.00340558	0.0148165
GH_A03G2091	3267.43	-1.51809	0.43959	-3.45344	0.000553494	0.00309067
GH_A03G2094	1.91192	-3.11594	1.74339	-1.78729	0.0738903	0.180074
GH_A03G2097	43.6248	-1.16748	0.329799	-3.53999	0.000400142	0.00232499
GH_A03G2100	45.5933	-2.18781	0.368507	-5.93695	2.9e-09	4.41e-08
GH_A03G2123	6.01148	3.6861	1.12348	3.28097	0.00103452	0.00531703
GH_A03G2132	41.6372	-3.00944	0.42263	-7.12076	1.07e-12	2.47e-11
GH_A03G2133	5.17987	-2.08192	1.13011	-1.84223	0.0654415	0.164331
GH_A03G2134	3.08501	-2.138	1.30259	-1.64134	0.100727	0.22702
GH_A03G2135	53.0476	-3.57753	0.503109	-7.11084	1.15e-12	2.64e-11
GH_A03G2138	1.04966	1.33171	2.54843	0.522559	0.601281	0.755831
GH_A03G2161	0.467101	-2.16053	3.76396	-0.574004	0.565965	NA
GH_A03G2164	2.93885	1.58795	1.57195	1.01018	0.31241	0.501029
GH_A03G2165	33.2846	-2.71194	0.533448	-5.08379	3.7e-07	4.14e-06
GH_A03G2166	1.06779	3.77239	2.38996	1.57843	0.114466	0.249443
GH_A03G2172	185.488	-1.00257	0.202969	-4.93954	7.83e-07	8.33e-06
GH_A03G2175	358.345	-1.06408	0.148598	-7.16083	8.02e-13	1.86e-11
GH_A03G2182	0.874227	3.37488	2.38109	1.41736	0.156376	0.312261
GH_A03G2191	978.464	1.33081	0.140085	9.50007	2.1e-21	9.89e-20
GH_A03G2194	15.3019	-1.26186	0.616346	-2.04732	0.0406268	0.113507
GH_A03G2196	611.887	1.31219	0.143552	9.14087	6.2e-20	2.6e-18
GH_A03G2201	298.488	1.05619	0.14452	7.30828	2.71e-13	6.56e-12
GH_A03G2205	10.4946	-2.88304	0.810918	-3.55527	0.000377587	0.00220904
GH_A03G2207	3.89395	1.77074	1.06009	1.67036	0.0948482	0.2173
GH_A03G2210	0.288961	-1.47915	4.03936	-0.366184	0.714228	NA
GH_A03G2213	1.32259	-2.53707	1.91232	-1.3267	0.184609	0.351688
GH_A03G2214	2.51715	-2.62428	1.52539	-1.7204	0.0853596	0.20077
GH_A03G2222	148.883	1.4323	0.234958	6.09598	1.09e-09	1.75e-08
GH_A03G2246	3.4667	-2.37028	1.40473	-1.68736	0.091534	0.211594
GH_A03G2248	0.288961	-1.47915	4.03936	-0.366184	0.714228	NA
GH_A03G2251	0.284105	-1.45826	3.91998	-0.372007	0.709888	NA
GH_A03G2254	8.32808	1.42982	0.839047	1.7041	0.0883622	0.206023
GH_A03G2258	9.1365	3.85435	1.11884	3.44494	0.000571193	0.00317632
GH_A03G2260	0.72708	-1.52171	2.32296	-0.655076	0.512419	NA
GH_A03G2261	1.51063	-2.73338	1.90307	-1.4363	0.150918	0.304485
GH_A03G2279	1.46387	-1.77059	1.81468	-0.975701	0.329213	0.518604
GH_A03G2287	15.7255	-2.05758	0.565171	-3.64063	0.00027197	0.00165468
GH_A03G2300	51.3215	-1.32916	0.332389	-3.99882	6.37e-05	0.000455353
GH_A03G2312	2.10128	-3.25782	1.72071	-1.8933	0.058318	0.150413
GH_A03G2313	0.613427	2.97462	2.90071	1.02548	0.305135	NA
GH_A03G2314	0.284105	-1.45826	3.91998	-0.372007	0.709888	NA
GH_A03G2315	1.21831	-3.54425	2.17875	-1.62673	0.103794	0.232165
GH_A03G2316	7.06903	-6.08743	1.36838	-4.44864	8.64e-06	7.52e-05
GH_A03G2317	0.749666	3.26523	2.74593	1.18912	0.234394	0.414623
GH_A03G2318	23.6421	-2.74929	0.52832	-5.20383	1.95e-07	2.28e-06
GH_A03G2326	358.958	1.52279	0.235701	6.46069	1.04e-10	1.92e-09
GH_A03G2329	4.90045	-5.56366	1.47596	-3.76952	0.000163562	0.00105582
GH_A03G2330	411.881	5.18476	0.243181	21.3205	7.32e-101	7.96e-98
GH_A03G2331	492.855	-1.3533	0.141075	-9.59283	8.57e-22	4.16e-20
GH_A03G2332	126.61	1.01085	0.21965	4.60211	4.18e-06	3.88e-05
GH_A03G2335	1.90723	-1.50227	1.56762	-0.958313	0.337905	0.527403
GH_A03G2360	1.66167	1.50856	1.66694	0.904988	0.365472	0.554747
GH_A03G2362	1.48765	-1.43004	1.89444	-0.75486	0.450333	0.634109
GH_A03G2364	192.277	-1.14152	0.18595	-6.13885	8.31e-10	1.36e-08
GH_A03G2366	6.4972	1.20973	0.87459	1.38319	0.166605	0.326934
GH_A03G2371	39.0932	3.63952	0.482959	7.53588	4.85e-14	1.27e-12
GH_A03G2384	25.9224	3.23877	0.724158	4.47246	7.73e-06	6.8e-05
GH_A03G2385	2.68339	3.98911	1.66127	2.40125	0.0163393	0.0546723
GH_A03G2386	2.5833	1.79606	1.31411	1.36675	0.171703	0.334244
GH_A03G2388	7.65841	-1.50823	0.844529	-1.78588	0.0741188	0.180522
GH_A03G2392	1.6925	4.41187	1.94136	2.27257	0.0230524	0.0723018
GH_A03G2393	1.03329	3.63402	2.23002	1.62959	0.103188	0.231085
GH_A03G2395	0.795312	3.32934	3.09799	1.07468	0.28252	0.469123
GH_A03G2397	2.16968	4.77292	1.85562	2.57214	0.0101072	0.0368521
GH_A03G2401	0.601881	2.87116	2.98825	0.960815	0.336645	NA
GH_A03G2405	36.4419	5.09605	0.719649	7.0813	1.43e-12	3.23e-11
GH_A03G2406	1.53343	4.2677	1.98199	2.15325	0.0312994	0.0921823
GH_A03G2407	8.89729	4.287	1.14894	3.73125	0.000190531	0.00120527
GH_A03G2410	3.10012	-1.09427	1.27988	-0.85498	0.392562	0.581495
GH_A03G2411	2.48006	1.5654	1.413	1.10786	0.267924	0.452682
GH_A03G2418	0.610065	1.60741	2.69069	0.597397	0.550242	NA
GH_A03G2434	691.262	-1.4127	0.14102	-10.0177	1.27e-23	6.82e-22
GH_A03G2439	211.163	2.54854	0.244217	10.4356	1.71e-25	1.05e-23
GH_A03G2442	0.894013	2.23745	2.21027	1.0123	0.311396	0.500087
GH_A03G2447	2.59677	-2.5189	1.50408	-1.67471	0.0939907	0.215843
GH_A04G0011	18.0605	2.17942	0.575621	3.7862	0.000152966	0.000994348
GH_A04G0015	5.22621	-1.48309	0.989386	-1.499	0.133872	0.279728
GH_A04G0026	2.01208	1.81143	1.79532	1.00897	0.312989	0.501704
GH_A04G0033	5.03889	2.59426	1.18522	2.18885	0.0286077	0.0858976
GH_A04G0038	9.02696	-2.1779	0.762025	-2.85804	0.00426264	0.017895
GH_A04G0041	435.475	-1.53302	0.174322	-8.79416	1.44e-18	5.48e-17
GH_A04G0063	32.6763	1.30428	0.385641	3.3821	0.000719328	0.00389283
GH_A04G0067	2.82792	5.15421	1.66837	3.08937	0.00200583	0.0094176
GH_A04G0068	34.0162	6.86567	1.08688	6.31684	2.67e-10	4.66e-09
GH_A04G0069	0.465776	2.5757	3.23867	0.795295	0.426442	NA
GH_A04G0072	3.45414	-5.05949	1.56789	-3.22694	0.0012512	0.00626543
GH_A04G0073	9.55045	-6.5255	1.3349	-4.88838	1.02e-06	1.06e-05
GH_A04G0074	43.6734	-2.52399	0.418998	-6.02387	1.7e-09	2.67e-08
GH_A04G0081	48.074	-6.40412	0.881912	-7.26162	3.82e-13	9.17e-12
GH_A04G0084	0.279249	-1.43639	4.04328	-0.355253	0.7224	NA
GH_A04G0095	0.736985	-1.51757	2.87354	-0.528118	0.597417	0.753202
GH_A04G0096	788.904	1.26568	0.13424	9.42847	4.16e-21	1.91e-19
GH_A04G0098	29.9624	-1.57966	0.417608	-3.78263	0.000155182	0.00100679
GH_A04G0099	13.3895	-1.12248	0.72158	-1.55559	0.119807	0.258017
GH_A04G0109	9.79878	-1.04592	0.734123	-1.42471	0.15424	0.309112
GH_A04G0110	145.383	-2.95483	0.323414	-9.13638	6.46e-20	2.7e-18
GH_A04G0111	5759.64	-1.74889	0.168797	-10.3609	3.73e-25	2.26e-23
GH_A04G0112	1.17979	-3.50413	2.06651	-1.69567	0.0899475	0.208772
GH_A04G0122	6.88875	-1.13339	0.961903	-1.17827	0.238687	0.419682
GH_A04G0123	0.3114	-1.57318	4.03112	-0.390258	0.696346	NA
GH_A04G0127	22.6168	-1.0851	0.454897	-2.38538	0.0170617	0.0565605
GH_A04G0128	6.46285	-1.73444	0.93459	-1.85583	0.0634773	0.160525
GH_A04G0136	2.46856	-2.39665	1.5257	-1.57085	0.116217	0.252256
GH_A04G0140	0.890976	1.12946	2.3766	0.475244	0.634613	0.780085
GH_A04G0144	87.9041	1.18227	0.254159	4.6517	3.29e-06	3.13e-05
GH_A04G0146	0.418873	-2.01886	3.91228	-0.516031	0.605833	NA
GH_A04G0148	0.288961	-1.47915	4.03936	-0.366184	0.714228	NA
GH_A04G0160	107.457	1.18773	0.227782	5.21434	1.84e-07	2.17e-06
GH_A04G0161	0.603532	-1.16138	2.71537	-0.427707	0.668864	NA
GH_A04G0162	25.7581	1.28018	0.417656	3.06515	0.00217558	0.0100914
GH_A04G0167	9.78173	1.53274	0.761406	2.01304	0.0441108	0.121098
GH_A04G0173	67.3915	-2.38556	0.307552	-7.75661	8.72e-15	2.42e-13
GH_A04G0175	4.53865	4.78119	1.51251	3.16109	0.00157179	0.00763079
GH_A04G0176	1.63585	-1.20027	1.62131	-0.740309	0.459112	0.641516
GH_A04G0178	0.3114	-1.57318	4.03112	-0.390258	0.696346	NA
GH_A04G0181	253.111	1.18014	0.203341	5.80377	6.48e-09	9.45e-08
GH_A04G0183	1.00147	-2.08398	2.35701	-0.884162	0.376609	0.565954
GH_A04G0187	16.3154	-2.75628	0.627902	-4.38966	1.14e-05	9.62e-05
GH_A04G0212	99.218	-1.37693	0.22726	-6.05884	1.37e-09	2.17e-08
GH_A04G0219	4831.25	-1.0106	0.582202	-1.73583	0.0825942	0.19583
GH_A04G0220	221.372	-4.10754	0.241467	-17.0108	6.83e-65	2.43e-62
GH_A04G0223	843.15	-4.00231	0.171944	-23.2769	7.6e-120	1.13e-116
GH_A04G0224	403.27	-1.37712	0.213648	-6.44578	1.15e-10	2.11e-09
GH_A04G0227	15.5852	-1.61466	0.770033	-2.09687	0.0360049	0.102982
GH_A04G0230	7.31438	-1.27673	0.854118	-1.4948	0.134967	0.28135
GH_A04G0232	0.987082	-3.2552	2.50382	-1.30009	0.19357	0.363021
GH_A04G0233	1.01033	3.56937	2.56174	1.39334	0.163518	0.322758
GH_A04G0236	310.199	2.87878	0.172298	16.7082	1.14e-62	3.87e-60
GH_A04G0237	36.9939	3.13356	0.450397	6.95733	3.47e-12	7.57e-11
GH_A04G0244	158.674	1.03308	0.180239	5.7317	9.94e-09	1.42e-07
GH_A04G0248	90.8745	1.18278	0.230572	5.12977	2.9e-07	3.29e-06
GH_A04G0252	3.75369	1.34116	1.23688	1.08431	0.278228	0.464454
GH_A04G0276	192.284	1.32472	0.185278	7.1499	8.68e-13	2.01e-11
GH_A04G0280	18.5523	1.13111	0.669257	1.69009	0.0910107	0.210638
GH_A04G0282	299.386	1.60349	0.970496	1.65224	0.0984863	0.223389
GH_A04G0288	0.300181	-1.52624	3.84422	-0.397022	0.691351	NA
GH_A04G0290	6.48771	-1.73342	1.10246	-1.57232	0.115876	0.25169
GH_A04G0298	0.318125	2.09713	4.04162	0.518885	0.603841	NA
GH_A04G0317	1336.2	3.23996	0.145713	22.2353	1.57e-109	2.11e-106
GH_A04G0323	224.255	1.24197	0.162712	7.63296	2.29e-14	6.15e-13
GH_A04G0328	0.3114	-1.57318	4.03112	-0.390258	0.696346	NA
GH_A04G0333	1.60203	-2.83868	1.82523	-1.55524	0.119889	0.258145
GH_A04G0334	76.1702	-1.23738	0.261052	-4.74	2.14e-06	2.1e-05
GH_A04G0337	116.361	1.3773	0.216413	6.36422	1.96e-10	3.48e-09
GH_A04G0339	3.60639	1.15812	1.30586	0.886861	0.375154	0.564328
GH_A04G0341	1.74845	4.37811	1.91353	2.28798	0.0221386	0.0699794
GH_A04G0343	167.483	1.38809	0.208886	6.64524	3.03e-11	5.93e-10
GH_A04G0349	45.3366	-2.07341	0.420505	-4.93076	8.19e-07	8.69e-06
GH_A04G0355	68.5689	1.67082	0.307193	5.43899	5.36e-08	6.85e-07
GH_A04G0359	0.882735	2.28674	2.70171	0.846405	0.397327	0.586459
GH_A04G0361	30.4878	1.03506	0.395464	2.61732	0.00886226	0.0330333
GH_A04G0363	0.871561	-1.84301	2.18167	-0.844771	0.398238	0.587241
GH_A04G0375	201.649	1.48335	0.168231	8.81734	1.17e-18	4.49e-17
GH_A04G0382	2637.45	-1.69059	0.152427	-11.0911	1.39e-28	1.03e-26
GH_A04G0396	38.1578	1.74553	0.349338	4.99668	5.83e-07	6.34e-06
GH_A04G0406	1.04167	-3.32332	2.45164	-1.35555	0.175243	0.339373
GH_A04G0414	1.30035	-1.49302	2.16626	-0.689215	0.490688	0.667949
GH_A04G0419	2.82429	4.06352	1.59807	2.54277	0.0109978	0.0394704
GH_A04G0420	0.862815	3.36943	2.63149	1.28042	0.200396	0.371715
GH_A04G0426	100.06	2.49659	0.245951	10.1508	3.29e-24	1.83e-22
GH_A04G0428	15.2984	2.14095	0.596762	3.58761	0.000333725	0.00198031
GH_A04G0431	101.314	-1.37098	0.260288	-5.26717	1.39e-07	1.66e-06
GH_A04G0442	5.31407	-1.53602	1.04893	-1.46438	0.143091	0.293389
GH_A04G0443	17.0773	-1.7255	0.624811	-2.76163	0.00575129	0.0230129
GH_A04G0459	12.8306	-1.11504	0.608263	-1.83316	0.0667788	0.166909
GH_A04G0461	36.487	2.53849	0.409994	6.19153	5.96e-10	9.94e-09
GH_A04G0480	9.62074	3.32629	0.889718	3.73858	0.00018506	0.00117579
GH_A04G0483	317.772	1.2161	0.19309	6.29812	3.01e-10	5.21e-09
GH_A04G0491	133.486	-3.9114	0.305267	-12.813	1.39e-37	1.67e-35
GH_A04G0492	6.33662	2.33636	0.973716	2.39943	0.0164207	0.0549024
GH_A04G0496	20.7129	2.24846	0.609275	3.69038	0.000223915	0.00139092
GH_A04G0501	2.44127	-2.35315	1.69607	-1.38741	0.165317	0.325174
GH_A04G0503	0.423729	-2.03575	3.35778	-0.606279	0.544329	NA
GH_A04G0504	119.168	-1.21672	0.272388	-4.46688	7.94e-06	6.96e-05
GH_A04G0509	6.65059	1.16562	0.8434	1.38205	0.166958	0.327443
GH_A04G0510	26.6662	1.50785	0.423616	3.55949	0.000371582	0.00217842
GH_A04G0525	160.002	-3.7533	0.28571	-13.1367	2.03e-39	2.71e-37
GH_A04G0526	0.295324	-1.50581	3.86641	-0.389459	0.696936	NA
GH_A04G0536	621.417	-1.51544	0.185012	-8.19101	2.59e-16	8.33e-15
GH_A04G0537	21.6723	-3.1496	0.577006	-5.45852	4.8e-08	6.2e-07
GH_A04G0547	36.1521	-1.6936	0.401115	-4.22224	2.42e-05	0.000190575
GH_A04G0574	2.09422	2.53521	1.66683	1.52098	0.128266	0.271222
GH_A04G0575	0.760944	3.22469	2.75728	1.16952	0.242195	0.423464
GH_A04G0577	6.917	-1.05602	0.865535	-1.22007	0.222437	0.399689
GH_A04G0637	0.431408	2.35451	3.38049	0.6965	0.486116	NA
GH_A04G0657	293.92	-1.25679	0.143934	-8.73171	2.51e-18	9.39e-17
GH_A04G0693	12.1826	1.25738	0.618857	2.03177	0.0421765	0.116974
GH_A04G0698	0.306713	2.06375	3.80054	0.543014	0.58712	NA
GH_A04G0700	0.431408	2.35451	3.38049	0.6965	0.486116	NA
GH_A04G0707	2.13547	2.6832	1.60805	1.6686	0.0951965	0.21785
GH_A04G0718	0.614752	-1.19366	3.04299	-0.392267	0.694861	NA
GH_A04G0721	29.8763	2.42493	0.484365	5.00642	5.55e-07	6.05e-06
GH_A04G0731	9.84141	1.31882	0.670033	1.96828	0.0490353	0.131388
GH_A04G0748	0.3114	-1.57318	4.03112	-0.390258	0.696346	NA
GH_A04G0752	71.2436	1.32163	0.273397	4.83412	1.34e-06	1.36e-05
GH_A04G0768	1.01871	2.39672	2.15936	1.10992	0.267033	0.451689
GH_A04G0774	184.826	2.27655	0.197131	11.5484	7.52e-31	6.52e-29
GH_A04G0791	0.890482	-1.57431	2.44555	-0.643743	0.519742	0.691655
GH_A04G0799	1.4893	1.2252	1.70632	0.718035	0.472736	0.652721
GH_A04G0818	5.13135	1.28345	0.935293	1.37225	0.169986	0.331782
GH_A04G0819	4.50135	2.42141	1.08226	2.23736	0.0252627	0.0777999
GH_A04G0821	2.94558	2.54749	1.65884	1.53571	0.12461	0.265737
GH_A04G0822	0.300181	-1.52624	3.84422	-0.397022	0.691351	NA
GH_A04G0846	0.783901	3.32115	2.71212	1.22456	0.220741	0.397539
GH_A04G0848	8.98008	5.81242	1.32957	4.37165	1.23e-05	0.000103765
GH_A04G0849	0.300181	-1.52624	3.84422	-0.397022	0.691351	NA
GH_A04G0862	0.889157	2.2375	2.2132	1.01098	0.312027	0.500666
GH_A04G0869	1.05136	-1.15541	2.2414	-0.515487	0.606213	0.759462
GH_A04G0871	70.5231	1.58426	0.303948	5.21228	1.87e-07	2.19e-06
GH_A04G0873	72.7903	4.66104	0.416035	11.2035	3.92e-29	2.99e-27
GH_A04G0916	24.7282	1.4668	0.455987	3.21675	0.00129652	0.00646088
GH_A04G0928	157.688	-1.58852	0.223282	-7.11441	1.12e-12	2.58e-11
GH_A04G0936	0.295324	-1.50581	3.86641	-0.389459	0.696936	NA
GH_A04G0962	65.2583	2.16227	0.333649	6.48069	9.13e-11	1.69e-09
GH_A04G0963	0.726576	3.09722	2.82791	1.09523	0.273415	NA
GH_A04G0979	20.9869	-1.80121	0.485298	-3.71155	0.000205997	0.00129283
GH_A04G0981	9.51826	1.99954	0.803472	2.48862	0.0128238	0.0447923
GH_A04G1001	18.8205	-1.18422	0.511255	-2.3163	0.0205419	0.0659541
GH_A04G1009	19.2461	-2.12914	0.553796	-3.84463	0.000120736	0.000808171
GH_A04G1019	443.842	1.52486	0.492413	3.0967	0.00195687	0.00922064
GH_A04G1020	4.52006	-2.15833	1.09733	-1.96688	0.0491966	0.13172
GH_A04G1026	3.44945	-1.69601	1.28069	-1.3243	0.185404	0.352584
GH_A04G1029	48.5032	-1.52419	0.316853	-4.81041	1.51e-06	1.52e-05
GH_A04G1030	1.01438	-3.29019	2.21497	-1.48543	0.137429	0.285321
GH_A04G1033	4.53803	-1.42008	1.037	-1.36942	0.170868	0.333081
GH_A04G1036	53.3606	1.23308	0.487407	2.52988	0.0114102	0.0406768
GH_A04G1037	0.558497	-2.43355	3.52199	-0.69096	0.489591	NA
GH_A04G1040	89.6148	1.22703	0.251415	4.88049	1.06e-06	1.1e-05
GH_A04G1046	120.44	1.07321	0.253685	4.2305	2.33e-05	0.00018413
GH_A04G1047	0.728766	-2.81204	2.48038	-1.13371	0.256915	NA
GH_A04G1052	73.8633	-2.8478	0.444831	-6.40198	1.53e-10	2.76e-09
GH_A04G1053	1447.03	-1.04854	0.206166	-5.08593	3.66e-07	4.1e-06
GH_A04G1058	36.3661	-4.56754	0.598434	-7.63249	2.3e-14	6.17e-13
GH_A04G1059	9.69869	-1.30306	0.692547	-1.88155	0.0598974	0.153512
GH_A04G1061	1.03531	-3.31492	2.15962	-1.53496	0.124795	0.265988
GH_A04G1079	15.4249	2.08243	0.572503	3.63742	0.000275385	0.00167258
GH_A04G1081	342.853	2.49584	0.152688	16.346	4.64e-60	1.4e-57
GH_A04G1083	17.0998	1.49873	0.525885	2.84991	0.00437311	0.0182841
GH_A04G1087	0.423729	-2.03575	3.35778	-0.606279	0.544329	NA
GH_A04G1092	0.431408	2.35451	3.38049	0.6965	0.486116	NA
GH_A04G1097	0.423729	-2.03575	3.35778	-0.606279	0.544329	NA
GH_A04G1098	27.0582	-3.28386	0.538883	-6.09383	1.1e-09	1.77e-08
GH_A04G1100	347.25	-1.41196	0.172	-8.2091	2.23e-16	7.23e-15
GH_A04G1108	49.0579	3.29138	0.381156	8.63527	5.86e-18	2.12e-16
GH_A04G1109	23.2951	1.55208	0.511938	3.03178	0.00243119	0.0111128
GH_A04G1113	9.55358	1.74546	0.705534	2.47395	0.0133628	0.0463285
GH_A04G1122	1.45702	1.19907	1.71173	0.700505	0.483612	0.661744
GH_A04G1128	3.73043	1.74218	1.29456	1.34577	0.178375	0.343469
GH_A04G1132	3.81829	-1.89438	1.18401	-1.59998	0.109604	0.2417
GH_A04G1139	34.4522	-2.42347	0.438902	-5.52166	3.36e-08	4.43e-07
GH_A04G1145	0.318125	2.09713	4.04162	0.518885	0.603841	NA
GH_A04G1149	16.2567	-1.08458	0.539078	-2.01192	0.0442285	0.121327
GH_A04G1153	3.22813	-1.54846	1.18449	-1.30728	0.191118	0.359986
GH_A04G1157	707.028	1.59591	0.148191	10.7693	4.81e-27	3.28e-25
GH_A04G1169	313.099	1.20401	0.15054	7.99795	1.27e-15	3.82e-14
GH_A04G1172	99.651	-1.18182	0.250222	-4.72311	2.32e-06	2.27e-05
GH_A04G1181	100.871	-2.39854	0.255751	-9.37845	6.7e-21	3.02e-19
GH_A04G1186	0.582443	1.40638	2.79217	0.503689	0.61448	NA
GH_A04G1188	434.421	-1.0111	0.138483	-7.30125	2.85e-13	6.91e-12
GH_A04G1189	38.5213	-2.45459	0.419759	-5.84762	4.99e-09	7.38e-08
GH_A04G1200	48.7064	1.47981	0.31297	4.72826	2.26e-06	2.22e-05
GH_A04G1201	55.2948	1.57827	0.31064	5.0807	3.76e-07	4.21e-06
GH_A04G1204	2.71173	-1.59404	1.43146	-1.11358	0.265459	0.450138
GH_A04G1205	1.19754	-1.34979	1.84086	-0.733239	0.463413	0.644798
GH_A04G1207	4.94234	-1.58517	0.994825	-1.59341	0.111067	0.24404
GH_A04G1208	1.73024	-2.97259	1.79849	-1.65282	0.0983671	0.223199
GH_A04G1216	5.17506	-1.09568	0.917904	-1.19368	0.232604	0.412541
GH_A04G1219	32.1036	2.77658	1.24039	2.23847	0.0251906	0.0776252
GH_A04G1228	563.546	1.39048	0.126752	10.9701	5.32e-28	3.82e-26
GH_A04G1234	331.718	2.26342	0.277341	8.16117	3.32e-16	1.05e-14
GH_A04G1238	2.69997	1.4305	1.23246	1.16069	0.245768	0.427617
GH_A04G1242	36.4587	1.2463	0.508714	2.44991	0.0142893	0.0489311
GH_A04G1245	199.805	-1.3062	0.286923	-4.55244	5.3e-06	4.82e-05
GH_A04G1246	819.096	-1.38732	0.181267	-7.65348	1.96e-14	5.28e-13
GH_A04G1252	1260.51	-3.92512	0.198515	-19.7724	5.14e-87	3.63e-84
GH_A04G1256	4.77204	-5.52478	1.46721	-3.76551	0.000166212	0.0010703
GH_A04G1261	2.25398	-2.44007	1.61501	-1.51087	0.130821	0.27507
GH_A04G1273	0.465776	2.5757	3.23867	0.795295	0.426442	NA
GH_A04G1275	10.6471	1.71643	0.662151	2.59221	0.00953619	0.0351343
GH_A04G1278	8.65762	-1.70163	0.729897	-2.33132	0.0197364	0.0638028
GH_A04G1279	86.921	-2.96417	0.325262	-9.11318	8e-20	3.33e-18
GH_A04G1280	12.7808	-1.06415	0.695331	-1.53042	0.125912	0.267587
GH_A04G1298	1.56643	4.2051	2.29319	1.83373	0.0666937	0.166779
GH_A04G1299	2.43062	4.92578	1.71323	2.87515	0.00403839	0.0170984
GH_A04G1303	221.094	-2.39583	0.185443	-12.9195	3.49e-38	4.33e-36
GH_A04G1335	4.10667	1.05929	1.08493	0.976361	0.328885	0.518277
GH_A04G1348	1.73995	-2.97987	1.78581	-1.66864	0.0951887	0.217841
GH_A04G1350	0.288961	-1.47915	4.03936	-0.366184	0.714228	NA
GH_A04G1351	1.50764	-1.00913	1.79401	-0.562498	0.573777	0.734207
GH_A04G1352	6.26863	-1.89281	0.953175	-1.9858	0.0470558	0.127309
GH_A04G1353	10.1936	-1.2591	0.682379	-1.84516	0.0650139	0.163595
GH_A04G1359	0.595505	-2.51539	2.64468	-0.951112	0.341548	NA
GH_A04G1364	32.033	1.69456	0.39341	4.30735	1.65e-05	0.000134917
GH_A04G1368	288.236	2.98313	0.487087	6.12443	9.1e-10	1.48e-08
GH_A04G1372	33.6232	-1.06774	0.4012	-2.66136	0.00778248	0.0296899
GH_A04G1374	1210.39	1.34258	0.125993	10.656	1.63e-26	1.08e-24
GH_A04G1378	91.3061	-3.98988	0.357234	-11.1688	5.8e-29	4.4e-27
GH_A04G1379	207.493	1.29072	0.191205	6.75045	1.47e-11	2.99e-10
GH_A04G1382	9.61347	1.73584	0.816492	2.12597	0.0335057	0.0973213
GH_A04G1385	0.602015	2.95002	2.95359	0.998791	0.317896	NA
GH_A04G1388	557.952	-1.4624	0.191503	-7.63645	2.23e-14	6e-13
GH_A04G1389	5.1375	1.34129	0.966696	1.3875	0.165289	0.325153
GH_A04G1390	81.5828	1.42073	0.256877	5.53078	3.19e-08	4.22e-07
GH_A04G1391	99.4463	1.83276	0.251898	7.2758	3.44e-13	8.28e-12
GH_A04G1396	184.361	-1.20075	0.220136	-5.45459	4.91e-08	6.32e-07
GH_A04G1397	126.27	3.82136	0.286544	13.336	1.43e-40	2.05e-38
GH_A04G1399	124.351	1.05397	0.20584	5.12034	3.05e-07	3.45e-06
GH_A04G1404	0.749532	3.20242	2.46754	1.29782	0.194349	0.363997
GH_A04G1415	20.5048	-1.07431	0.474667	-2.2633	0.0236172	0.0737132
GH_A04G1435	273.885	1.10709	0.168735	6.56111	5.34e-11	1.02e-09
GH_A04G1437	9.39876	-1.64802	0.701584	-2.349	0.0188239	0.0613798
GH_A04G1438	0.854789	2.08767	2.48064	0.841585	0.40002	0.588835
GH_A04G1442	4.26596	-2.10525	1.14888	-1.83244	0.0668866	0.167069
GH_A04G1446	5.00448	4.92243	1.44595	3.40429	0.000663354	0.00362672
GH_A04G1449	139.038	-1.66097	0.234815	-7.07351	1.51e-12	3.41e-11
GH_A04G1456	32.1703	4.126	0.566248	7.28657	3.18e-13	7.67e-12
GH_A04G1457	3.38512	5.4234	1.64723	3.29243	0.000993244	0.00513373
GH_A04G1486	1.01889	-1.85998	2.11812	-0.878127	0.379875	0.568886
GH_A04G1490	0.582443	1.40638	2.79217	0.503689	0.61448	NA
GH_A04G1491	12.5486	-1.00781	0.643141	-1.56701	0.117113	0.253704
GH_A04G1496	1.90448	3.45187	1.77244	1.94752	0.0514725	0.136379
GH_A04G1503	1.32523	2.86157	1.97436	1.44937	0.147235	0.299242
GH_A04G1507	0.288961	-1.47915	4.03936	-0.366184	0.714228	NA
GH_A04G1518	0.593989	1.60623	2.71224	0.592216	0.553706	NA
GH_A04G1538	1.17344	-2.32899	2.02028	-1.1528	0.248991	0.430882
GH_A04G1544	385.641	-1.28119	0.212499	-6.02914	1.65e-09	2.59e-08
GH_A04G1545	262.1	-3.53329	0.229791	-15.3761	2.37e-53	5.58e-51
GH_A04G1550	113.272	1.56028	0.268091	5.81998	5.89e-09	8.62e-08
GH_A04G1551	0.3114	-1.57318	4.03112	-0.390258	0.696346	NA
GH_A04G1553	2.93153	-1.74743	1.42469	-1.22653	0.219998	0.396681
GH_A04G1555	379.226	-1.23367	0.182808	-6.74843	1.49e-11	3.03e-10
GH_A04G1556	92.6402	-2.91766	0.380599	-7.66598	1.77e-14	4.81e-13
GH_A04G1557	132.751	-2.05676	0.230303	-8.93065	4.24e-19	1.67e-17
GH_A04G1562	92.6711	3.71542	0.862802	4.30623	1.66e-05	0.000135544
GH_A04G1563	3.98334	1.00406	0.999082	1.00498	0.314905	0.503875
GH_A04G1566	460.454	2.21155	0.182868	12.0937	1.14e-33	1.14e-31
GH_A04G1567	17.9674	1.24072	0.555897	2.23193	0.0256197	0.0786771
GH_A04G1569	1.09061	3.79793	2.40004	1.58244	0.113548	0.248094
GH_A04G1570	0.465776	2.5757	3.23867	0.795295	0.426442	NA
GH_A04G1572	0.601881	2.87116	2.98825	0.960815	0.336645	NA
GH_A04G1573	2.10095	4.68464	1.79384	2.61151	0.00901426	0.0335114
GH_A04G1577	1.22672	3.93697	2.14598	1.83458	0.0665675	0.166531
GH_A04G1585	0.897183	3.47572	2.29768	1.51271	0.130354	0.274343
GH_A04G1593	93.0152	-4.75159	0.436306	-10.8905	1.28e-27	8.93e-26
GH_A04G1597	37.3354	3.44893	0.477428	7.22398	5.05e-13	1.2e-11
GH_A04G1600	4.78577	3.90245	1.33171	2.93041	0.00338515	0.0147367
GH_A04G1601	3.83812	5.54938	1.52744	3.63313	0.000280003	0.00169571
GH_A04G1602	7.63935	5.55041	1.42123	3.90535	9.41e-05	0.000645951
GH_A04G1603	1.53357	4.29168	2.13451	2.01062	0.0443658	0.121621
GH_A04G1604	0.318125	2.09713	4.04162	0.518885	0.603841	NA
GH_A04G1623	357.471	-1.06687	0.170482	-6.25798	3.9e-10	6.64e-09
GH_A04G1625	14.2127	-1.69134	0.600565	-2.81625	0.00485874	0.0199761
GH_A04G1629	1.91893	4.52348	1.89271	2.38994	0.016851	0.0560131
GH_A04G1641	16.0672	1.26239	0.517796	2.438	0.0147687	0.0502556
GH_A04G1643	1.13642	-3.45721	2.37495	-1.4557	0.145476	0.296732
GH_A04G1645	2.7198	-1.23685	1.39079	-0.889314	0.373835	0.563078
GH_A04G1646	23.8618	-1.24644	0.48182	-2.58694	0.00968334	0.0355799
GH_A04G1648	507.068	-2.91866	0.159627	-18.2843	1.1e-74	5.38e-72
GH_A04G1651	0.3114	-1.57318	4.03112	-0.390258	0.696346	NA
GH_A04G1663	3.31225	1.54774	1.19749	1.29249	0.196188	0.36641
GH_A04G1666	48.7224	1.02992	0.308844	3.33476	0.000853721	0.00451507
GH_A04G1670	5.38901	-2.78341	1.14572	-2.4294	0.0151238	0.0513099
GH_A04G1684	36.6447	1.01525	0.369124	2.75044	0.00595153	0.023685
GH_A04G1687	14.2157	4.20577	0.852817	4.93162	8.15e-07	8.66e-06
GH_A04G1688	3.21045	1.03942	1.19327	0.871071	0.383715	0.572665
GH_A04G1690	117.269	2.5297	0.302673	8.35785	6.39e-17	2.17e-15
GH_A04G1696	173.316	2.40638	0.583336	4.12521	3.7e-05	0.000279596
GH_A04G1697	13.3008	-2.62168	0.696899	-3.76193	0.000168608	0.00108357
GH_A04G1698	0.72708	-1.52171	2.32296	-0.655076	0.512419	NA
GH_A04G1702	71.524	2.92044	0.332168	8.79206	1.47e-18	5.58e-17
GH_A04G1705	1.78014	-1.39374	1.58539	-0.879117	0.379338	0.568437
GH_A04G1706	508.735	-1.71276	0.694838	-2.46497	0.0137023	0.0472447
GH_A04G1724	10.8971	-2.40448	0.742032	-3.2404	0.00119361	0.00601918
GH_A04G1727	78.9194	3.63664	0.328194	11.0808	1.56e-28	1.15e-26
GH_A04G1733	706.651	-1.0193	0.113972	-8.9434	3.77e-19	1.5e-17
GH_A04G1741	129.88	1.80885	0.23462	7.7097	1.26e-14	3.47e-13
GH_A04G1747	2.94869	-1.3992	1.24805	-1.12111	0.262242	0.446606
GH_A04G1750	0.295324	-1.50581	3.86641	-0.389459	0.696936	NA
GH_A04G1762	121.865	8.68869	1.0429	8.33131	8e-17	2.69e-15
GH_A04G1763	19.3998	1.29785	0.47054	2.75822	0.00581177	0.0232155
GH_A04G1771	139.449	-2.51082	0.240253	-10.4507	1.45e-25	9.05e-24
GH_A05G0009	2.23939	-1.2642	1.39012	-0.909412	0.363132	0.55248
GH_A05G0030	3673.86	-2.30126	0.179054	-12.8523	8.35e-38	1.02e-35
GH_A05G0033	8.27673	-1.24827	0.737945	-1.69155	0.0907316	0.210203
GH_A05G0038	1.52189	4.22587	2.21713	1.906	0.0566498	0.147131
GH_A05G0055	0.567513	2.72948	3.52587	0.774129	0.438855	NA
GH_A05G0060	0.611581	-2.55007	2.96844	-0.859061	0.390307	NA
GH_A05G0061	74.0037	-1.12577	0.280133	-4.0187	5.85e-05	0.000422174
GH_A05G0064	7.1571	-1.34926	1.0901	-1.23773	0.215814	0.391335
GH_A05G0072	0.723539	1.85038	2.57746	0.71791	0.472813	NA
GH_A05G0075	1.31942	-3.66689	1.98509	-1.84721	0.064716	0.163016
GH_A05G0079	22.7556	-1.01873	0.521211	-1.95455	0.0506359	0.13475
GH_A05G0091	638	1.26732	0.239276	5.29649	1.18e-07	1.43e-06
GH_A05G0097	240.172	6.07353	0.331856	18.3017	8.02e-75	4.01e-72
GH_A05G0098	180.167	5.37993	0.345949	15.5512	1.56e-54	3.92e-52
GH_A05G0100	1.33736	-1.5288	1.8582	-0.822731	0.410661	0.599022
GH_A05G0109	12.8456	7.32636	1.30301	5.62264	1.88e-08	2.57e-07
GH_A05G0113	9.43523	-1.94361	0.831805	-2.33661	0.0194594	0.0630988
GH_A05G0119	69.4161	-1.29422	0.319926	-4.04537	5.22e-05	0.000380999
GH_A05G0128	59.0638	6.04368	0.65545	9.22066	2.95e-20	1.27e-18
GH_A05G0139	1877.02	4.18226	0.118584	35.2685	1.79e-272	1.01e-267
GH_A05G0140	0.734759	1.85011	2.56611	0.720979	0.470922	0.651032
GH_A05G0141	1.2497	1.74649	2.22546	0.784776	0.432585	0.6187
GH_A05G0142	2670.65	-1.57367	0.14335	-10.9778	4.89e-28	3.51e-26
GH_A05G0148	44.0715	-2.60292	0.380397	-6.84265	7.77e-12	1.63e-10
GH_A05G0150	0.477187	2.59511	3.71283	0.698959	0.484577	NA
GH_A05G0151	678.038	1.15895	0.226539	5.11588	3.12e-07	3.52e-06
GH_A05G0155	134.567	2.1952	0.294639	7.45046	9.3e-14	2.36e-12
GH_A05G0156	67.9045	1.02709	0.346791	2.9617	0.0030595	0.0135317
GH_A05G0157	664.577	1.66381	0.199873	8.32432	8.48e-17	2.85e-15
GH_A05G0165	11.5071	-3.04341	0.763851	-3.98429	6.77e-05	0.000480717
GH_A05G0168	2.18931	-4.39846	1.73282	-2.53833	0.0111384	0.0398864
GH_A05G0170	58.4286	5.61154	0.578542	9.69946	3.03e-22	1.51e-20
GH_A05G0171	351.038	1.06322	0.139434	7.62528	2.44e-14	6.5e-13
GH_A05G0175	1.78829	2.424	1.93652	1.25173	0.210669	0.384969
GH_A05G0176	1.37702	-1.18136	2.20406	-0.535996	0.591961	0.748779
GH_A05G0177	17.3328	1.58316	0.724415	2.18542	0.0288577	0.0864782
GH_A05G0181	15.8732	4.73858	0.882259	5.37096	7.83e-08	9.76e-07
GH_A05G0182	93.9483	2.10972	0.36228	5.82347	5.76e-09	8.46e-08
GH_A05G0187	5.13167	-5.62644	1.43295	-3.92648	8.62e-05	0.000596918
GH_A05G0194	65.8244	1.26358	0.270663	4.66847	3.03e-06	2.9e-05
GH_A05G0195	42.4824	1.53073	0.367014	4.17077	3.04e-05	0.000234634
GH_A05G0213	3.09671	-1.4841	1.29886	-1.14262	0.253195	0.435775
GH_A05G0218	1.25773	2.85753	2.20941	1.29334	0.195892	0.36606
GH_A05G0222	3.2942	-1.42499	1.30962	-1.08809	0.276553	0.462449
GH_A05G0228	21.4574	-1.45261	0.515889	-2.81575	0.00486643	0.0200004
GH_A05G0235	6.36398	-1.00919	0.821635	-1.22827	0.219344	0.395856
GH_A05G0238	386.044	1.09547	0.146779	7.4634	8.43e-14	2.14e-12
GH_A05G0244	0.70263	-1.0628	2.92632	-0.363187	0.716465	NA
GH_A05G0251	2.00092	1.83388	1.76146	1.04112	0.297821	0.48568
GH_A05G0254	0.428585	-2.05003	3.34555	-0.612762	0.540033	NA
GH_A05G0258	56.3387	-1.04366	0.321034	-3.25094	0.00115024	0.00583115
GH_A05G0261	22.9777	2.05271	0.632381	3.246	0.0011704	0.00592006
GH_A05G0262	10.8773	-1.99164	0.720878	-2.7628	0.00573083	0.0229505
GH_A05G0267	2.0553	4.65645	1.79654	2.59189	0.00954491	0.0351627
GH_A05G0268	279.873	6.17952	0.325458	18.9871	2.18e-80	1.28e-77
GH_A05G0270	6.74957	-3.14605	1.01447	-3.10116	0.00192761	0.00910479
GH_A05G0291	32.2648	-1.85976	0.451115	-4.12258	3.75e-05	0.000282536
GH_A05G0294	5.13111	-1.28914	1.03172	-1.24951	0.21148	0.38594
GH_A05G0297	332.818	-1.1725	0.176739	-6.6341	3.26e-11	6.37e-10
GH_A05G0301	34.8102	6.29376	0.894731	7.03425	2e-12	4.49e-11
GH_A05G0307	201.633	3.67514	0.222557	16.5133	2.95e-61	9.15e-59
GH_A05G0312	68.7844	2.25347	0.30905	7.29161	3.06e-13	7.41e-12
GH_A05G0313	3.84655	-1.38731	1.16413	-1.19171	0.233373	0.413528
GH_A05G0315	2.09678	-1.64555	1.56418	-1.05202	0.292791	0.480272
GH_A05G0317	495.976	1.518	0.138725	10.9425	7.22e-28	5.15e-26
GH_A05G0318	8.38469	-3.06519	0.92058	-3.32962	0.000869632	0.00458549
GH_A05G0336	3782.13	-1.69947	0.359983	-4.72098	2.35e-06	2.29e-05
GH_A05G0338	0.573066	-2.46838	3.0264	-0.815618	0.414719	NA
GH_A05G0345	1.15145	1.37753	2.31216	0.595777	0.551324	0.716805
GH_A05G0352	6.07677	-1.73523	1.00641	-1.72418	0.0846751	0.199522
GH_A05G0356	19.6456	-1.33865	0.48383	-2.76678	0.0056613	0.0227042
GH_A05G0361	0.300181	-1.52624	3.84422	-0.397022	0.691351	NA
GH_A05G0363	10488	-1.40677	0.14183	-9.91868	3.45e-23	1.8e-21
GH_A05G0372	3.23747	5.35799	1.66697	3.21421	0.00130806	0.00650975
GH_A05G0373	5.52508	-3.28349	1.16982	-2.80683	0.00500322	0.0204703
GH_A05G0385	703.974	1.08574	0.123875	8.76486	1.87e-18	7.06e-17
GH_A05G0404	408.177	1.11158	0.249322	4.4584	8.26e-06	7.21e-05
GH_A05G0410	1.32238	1.84729	1.94653	0.949013	0.342614	0.532074
GH_A05G0411	6.83246	-1.28679	0.916355	-1.40425	0.160245	0.318278
GH_A05G0412	0.908729	3.54139	2.53309	1.39805	0.162098	0.320673
GH_A05G0413	2.29939	2.79403	1.58903	1.75832	0.0786935	0.188876
GH_A05G0415	39.0148	1.27494	0.348267	3.66081	0.000251421	0.00154128
GH_A05G0420	23.2852	1.16937	0.527948	2.21493	0.0267646	0.0814805
GH_A05G0428	28.477	-1.394	0.437084	-3.18932	0.00142607	0.00701491
GH_A05G0433	899.432	-3.28699	0.198997	-16.5178	2.73e-61	8.53e-59
GH_A05G0441	0.587648	-1.09088	2.73129	-0.399402	0.689597	NA
GH_A05G0447	0.3114	-1.57318	4.03112	-0.390258	0.696346	NA
GH_A05G0457	24.0346	-1.5477	0.508495	-3.04369	0.00233698	0.0107421
GH_A05G0477	47.1933	-2.09207	0.392693	-5.3275	9.96e-08	1.22e-06
GH_A05G0488	0.295302	2.02528	4.04564	0.500608	0.616647	NA
GH_A05G0500	1024.26	1.53077	0.146826	10.4258	1.89e-25	1.17e-23
GH_A05G0501	54.0604	1.41206	0.300796	4.69442	2.67e-06	2.58e-05
GH_A05G0513	469.966	-1.89067	0.142945	-13.2266	6.16e-40	8.56e-38
GH_A05G0521	1.47026	-3.82233	1.93779	-1.97253	0.0485496	0.130395
GH_A05G0524	17.7864	-1.07471	0.537062	-2.0011	0.0453817	0.123769
GH_A05G0528	33.8397	2.59713	1.73539	1.49657	0.134504	0.280681
GH_A05G0531	1.61621	1.4968	1.6266	0.920202	0.357467	0.54725
GH_A05G0539	245.176	-1.14699	0.16562	-6.92546	4.35e-12	9.38e-11
GH_A05G0547	1.02726	-2.11999	2.05783	-1.03021	0.302914	0.49114
GH_A05G0557	898.037	1.20006	0.106586	11.2591	2.09e-29	1.63e-27
GH_A05G0568	22.6072	3.09291	0.546007	5.66459	1.47e-08	2.05e-07
GH_A05G0571	0.757716	2.00861	2.51358	0.799104	0.42423	0.611185
GH_A05G0578	226.277	1.09067	0.19822	5.50231	3.75e-08	4.91e-07
GH_A05G0582	987.346	-1.08283	0.788043	-1.37408	0.169418	0.331028
GH_A05G0588	17.5419	1.12103	0.491135	2.28253	0.0224584	0.0708052
GH_A05G0602	110.851	1.48102	0.306728	4.82846	1.38e-06	1.4e-05
GH_A05G0603	3872.25	-1.19508	0.414125	-2.88579	0.00390434	0.0166381
GH_A05G0604	28.8521	3.07039	0.65245	4.70594	2.53e-06	2.45e-05
GH_A05G0617	97.5679	3.41821	0.331962	10.297	7.27e-25	4.27e-23
GH_A05G0629	215.75	3.13394	0.235806	13.2903	2.63e-40	3.73e-38
GH_A05G0630	122.431	1.35053	0.332149	4.06604	4.78e-05	0.000351564
GH_A05G0631	23.7296	1.50603	0.480294	3.13564	0.00171479	0.00822367
GH_A05G0632	259.065	2.33265	0.227789	10.2404	1.31e-24	7.53e-23
GH_A05G0636	408.589	1.03806	0.1868	5.55707	2.74e-08	3.67e-07
GH_A05G0646	51.6859	2.00145	0.473649	4.2256	2.38e-05	0.000187965
GH_A05G0651	4.19156	-1.29042	1.06129	-1.2159	0.224025	0.401598
GH_A05G0665	0.434949	-2.06805	3.32984	-0.621066	0.534556	NA
GH_A05G0690	255.294	2.25045	0.510321	4.40987	1.03e-05	8.86e-05
GH_A05G0692	844.006	-1.449	0.213125	-6.7988	1.05e-11	2.18e-10
GH_A05G0700	1.04353	-2.12637	2.0802	-1.02219	0.306689	0.495159
GH_A05G0707	6.05896	1.12608	0.888199	1.26783	0.20486	0.377479
GH_A05G0713	489.073	1.23589	0.209129	5.9097	3.43e-09	5.15e-08
GH_A05G0728	744.867	-1.42318	0.135705	-10.4873	9.89e-26	6.25e-24
GH_A05G0729	31.7539	1.08048	0.460052	2.34861	0.0188438	0.0614267
GH_A05G0736	0.584286	-2.49271	2.65781	-0.937881	0.348305	NA
GH_A05G0751	1.9226	-1.95974	1.60995	-1.21727	0.223502	0.401012
GH_A05G0754	230.09	1.59628	0.210244	7.59247	3.14e-14	8.31e-13
GH_A05G0762	479.585	-2.05217	0.145208	-14.1327	2.39e-45	4.1e-43
GH_A05G0764	1.47813	-1.39698	1.72252	-0.81101	0.41736	0.605136
GH_A05G0770	3.39187	-2.50979	1.29807	-1.93347	0.0531781	0.139914
GH_A05G0781	41.947	-1.32355	0.34564	-3.82926	0.000128529	0.000853063
GH_A05G0785	470.697	1.50987	0.146094	10.3349	4.9e-25	2.92e-23
GH_A05G0794	5.38176	-1.00015	0.913407	-1.09497	0.273532	0.458851
GH_A05G0795	1.7912	3.3832	1.7816	1.89896	0.0575691	0.148948
GH_A05G0798	108.894	-1.16609	0.242351	-4.81158	1.5e-06	1.52e-05
GH_A05G0801	0.442819	2.39996	3.35329	0.715702	0.474175	NA
GH_A05G0802	79.3584	-1.14801	0.264443	-4.34124	1.42e-05	0.000117597
GH_A05G0803	0.279249	-1.43639	4.04328	-0.355253	0.7224	NA
GH_A05G0804	0.592312	-1.13282	2.72826	-0.415216	0.677984	NA
GH_A05G0824	98.4012	-1.05791	0.256333	-4.12711	3.67e-05	0.000277444
GH_A05G0829	1.76	4.41815	1.86785	2.36537	0.0180121	0.0591695
GH_A05G0841	5.39477	2.35349	1.01447	2.31993	0.0203446	0.0654174
GH_A05G0848	5.01465	-2.30805	1.02932	-2.24231	0.0249412	0.0769741
GH_A05G0853	2.50759	-1.98646	1.4194	-1.39951	0.161659	0.320141
GH_A05G0861	14.6022	-1.95954	0.592198	-3.30894	0.000936511	0.00488616
GH_A05G0868	6.57764	3.00971	0.951063	3.16458	0.00155309	0.007551
GH_A05G0869	5.20445	-1.47043	0.979166	-1.50172	0.13317	0.278691
GH_A05G0870	556.474	2.04283	0.223231	9.15117	5.63e-20	2.37e-18
GH_A05G0872	2.14275	-3.30849	1.76176	-1.87795	0.0603884	0.154491
GH_A05G0876	0.722416	-1.48835	2.56445	-0.58038	0.561659	NA
GH_A05G0877	12.7452	-1.25502	0.61818	-2.03019	0.0423372	0.117317
GH_A05G0878	0.579429	-2.4826	2.66361	-0.932044	0.351314	NA
GH_A05G0880	638.904	1.14834	0.14091	8.1494	3.66e-16	1.16e-14
GH_A05G0901	24.385	-1.03414	0.457699	-2.25944	0.0238563	0.0743322
GH_A05G0904	0.885906	3.49394	2.98443	1.17072	0.241711	0.423076
GH_A05G0909	3.00647	2.55144	1.33367	1.9131	0.0557352	0.145249
GH_A05G0910	81.5682	-1.25634	0.267498	-4.69663	2.64e-06	2.56e-05
GH_A05G0911	28.0926	-1.46603	0.415403	-3.52917	0.00041687	0.00240721
GH_A05G0912	19.8679	2.32719	0.546908	4.25518	2.09e-05	0.000167019
GH_A05G0913	4.43973	1.29887	1.00299	1.295	0.19532	0.365336
GH_A05G0918	665.192	-1.08216	0.128213	-8.44034	3.16e-17	1.1e-15
GH_A05G0924	6.97155	1.67662	0.976938	1.7162	0.0861253	0.202149
GH_A05G0925	33.3014	1.76059	0.462468	3.80696	0.000140686	0.000923342
GH_A05G0933	224.38	-1.30378	0.300107	-4.34438	1.4e-05	0.000116079
GH_A05G0937	2.47359	-2.62302	1.49044	-1.7599	0.0784255	0.188437
GH_A05G0942	10.0529	-4.76389	1.15568	-4.12214	3.75e-05	0.000283001
GH_A05G0946	43.8192	-1.29517	0.356271	-3.63536	0.000277592	0.00168418
GH_A05G0947	3.38297	-1.30448	1.14842	-1.1359	0.256	0.438898
GH_A05G0951	193.464	1.35622	0.246579	5.50015	3.79e-08	4.96e-07
GH_A05G0957	0.894	-1.87838	2.38404	-0.787899	0.430756	0.61723
GH_A05G0959	342.293	-1.0065	0.148163	-6.79319	1.1e-11	2.27e-10
GH_A05G0965	237.262	1.35329	0.24896	5.43576	5.46e-08	6.97e-07
GH_A05G0966	59.7354	1.37993	0.285107	4.84006	1.3e-06	1.33e-05
GH_A05G0974	14.2856	1.41469	0.657571	2.15139	0.0314452	0.0925105
GH_A05G0992	243.696	-1.5235	0.192971	-7.89496	2.9e-15	8.46e-14
GH_A05G0993	150.108	-1.47276	0.23248	-6.33501	2.37e-10	4.16e-09
GH_A05G0997	2.07266	-1.09503	1.43945	-0.760727	0.44682	0.63084
GH_A05G0998	12.0667	-2.38571	0.742158	-3.21455	0.00130647	0.00650302
GH_A05G1005	15.2281	-1.22778	0.538256	-2.28104	0.0225462	0.0710295
GH_A05G1007	40.7249	-2.07269	0.396366	-5.22923	1.7e-07	2.01e-06
GH_A05G1008	120.328	1.23615	0.224659	5.50235	3.75e-08	4.91e-07
GH_A05G1011	7.79803	1.63258	0.755537	2.16082	0.0307089	0.0907839
GH_A05G1012	146.961	1.0396	0.273322	3.80356	0.000142629	0.000934353
GH_A05G1016	769.017	1.85817	0.235276	7.89785	2.84e-15	8.27e-14
GH_A05G1023	211.567	-1.7278	0.674676	-2.56093	0.0104393	0.0378433
GH_A05G1025	1102.46	1.20928	0.162723	7.43148	1.07e-13	2.71e-12
GH_A05G1039	1.83356	2.38874	1.8775	1.2723	0.203268	0.375476
GH_A05G1059	0.434949	-2.06805	3.32984	-0.621066	0.534556	NA
GH_A05G1061	3.90967	1.03443	1.27493	0.811362	0.417158	0.604923
GH_A05G1063	43.1172	1.02768	0.463677	2.21637	0.026666	0.081237
GH_A05G1066	10.6173	2.0461	0.695003	2.94401	0.00323985	0.0142059
GH_A05G1075	1.151	-2.3017	2.20683	-1.04299	0.296955	0.484985
GH_A05G1086	6.21242	-1.75833	0.91098	-1.93015	0.0535884	0.140806
GH_A05G1090	70.4863	1.73089	0.319063	5.42491	5.8e-08	7.38e-07
GH_A05G1101	0.590649	-2.50596	2.9668	-0.844671	0.398295	NA
GH_A05G1102	0.3114	-1.57318	4.03112	-0.390258	0.696346	NA
GH_A05G1121	48.5033	2.37494	0.338143	7.02346	2.16e-12	4.84e-11
GH_A05G1124	53.6578	2.34278	0.325474	7.19804	6.11e-13	1.44e-11
GH_A05G1128	397.071	-1.41722	0.139501	-10.1592	3.02e-24	1.69e-22
GH_A05G1132	0.567513	2.72948	3.52587	0.774129	0.438855	NA
GH_A05G1144	5.03383	-1.25872	1.1139	-1.13001	0.258472	0.441846
GH_A05G1165	0.730094	1.86846	2.36696	0.789392	0.429883	NA
GH_A05G1172	26.2384	-3.2168	0.577927	-5.5661	2.61e-08	3.5e-07
GH_A05G1173	1.32913	-3.67602	2.05096	-1.79234	0.0730785	0.178627
GH_A05G1174	11.3516	-1.34918	0.618291	-2.18211	0.0291013	0.0869592
GH_A05G1175	1.44633	-2.67629	1.91128	-1.40026	0.161436	0.319855
GH_A05G1176	35.8263	-1.16235	0.412472	-2.81801	0.00483225	0.0198867
GH_A05G1189	33.1306	-2.54197	0.505297	-5.03065	4.89e-07	5.37e-06
GH_A05G1196	12.3865	-2.08814	0.681853	-3.06245	0.0021953	0.0101669
GH_A05G1203	67.4047	5.10671	0.53764	9.49839	2.13e-21	1e-19
GH_A05G1207	2.49284	-4.58482	1.67316	-2.74021	0.00613995	0.0242946
GH_A05G1209	52.0297	1.57909	0.40928	3.85821	0.00011422	0.000769907
GH_A05G1219	3.13775	4.23993	1.57508	2.69188	0.00710499	0.0275064
GH_A05G1223	13.1639	2.1313	0.93542	2.27844	0.0227005	0.071412
GH_A05G1225	28.5089	-2.37401	0.449865	-5.27716	1.31e-07	1.57e-06
GH_A05G1226	81.9926	-1.77669	0.265692	-6.68701	2.28e-11	4.53e-10
GH_A05G1227	0.757582	1.89856	2.54773	0.745196	0.456153	0.639129
GH_A05G1229	1.8812	3.3626	1.91755	1.75359	0.0795009	0.190284
GH_A05G1238	0.589142	-2.5031	3.0049	-0.833005	0.404842	NA
GH_A05G1247	0.908729	3.54139	2.53309	1.39805	0.162098	0.320673
GH_A05G1251	24.8671	1.68467	0.481862	3.49616	0.000472003	0.00267985
GH_A05G1252	314.598	-2.64727	0.186694	-14.1798	1.22e-45	2.11e-43
GH_A05G1253	1884.96	2.84462	0.984007	2.89086	0.00384191	0.0164104
GH_A05G1259	13.7724	-1.14147	0.585934	-1.94812	0.0514009	0.136271
GH_A05G1262	2.14409	-3.20695	1.76507	-1.8169	0.0692327	0.171714
GH_A05G1277	14.8362	-3.94663	0.795218	-4.96296	6.94e-07	7.45e-06
GH_A05G1278	8.12267	-1.58818	0.776459	-2.04541	0.0408146	0.113915
GH_A05G1284	196.394	4.30194	0.246996	17.4171	6.12e-68	2.35e-65
GH_A05G1285	377.999	-1.09894	0.198774	-5.52857	3.23e-08	4.27e-07
GH_A05G1290	9.71493	-1.05861	0.777006	-1.36242	0.173065	0.336248
GH_A05G1295	9.85221	1.0513	0.655688	1.60335	0.108857	0.240512
GH_A05G1296	5.56601	1.22723	0.895708	1.37012	0.170649	0.332719
GH_A05G1298	95.2892	1.0316	0.248488	4.15152	3.3e-05	0.000253025
GH_A05G1300	738.03	1.25193	0.152346	8.21768	2.07e-16	6.75e-15
GH_A05G1302	32.5088	-1.68709	0.422488	-3.99322	6.52e-05	0.000465123
GH_A05G1307	4.06272	-4.27356	1.48767	-2.87266	0.00407028	0.0172128
GH_A05G1315	9.08284	1.28792	0.671875	1.9169	0.0552503	0.144285
GH_A05G1329	2.18478	-1.78083	1.5343	-1.16068	0.245773	0.427617
GH_A05G1338	4.64272	-1.3839	1.06052	-1.30492	0.191919	0.361003
GH_A05G1340	6.95221	-1.96858	0.847677	-2.32232	0.0202158	0.0650919
GH_A05G1343	5226.65	1.01959	0.109629	9.30041	1.4e-20	6.13e-19
GH_A05G1344	3.24479	1.7776	1.16678	1.52351	0.127631	0.270183
GH_A05G1353	0.590604	2.91206	3.42829	0.849419	0.395648	NA
GH_A05G1354	75.2649	1.05688	0.261406	4.04306	5.28e-05	0.000384281
GH_A05G1360	8.02291	5.6606	1.4676	3.85704	0.000114766	0.000773249
GH_A05G1362	8.90476	3.85206	0.98571	3.9079	9.31e-05	0.000639814
GH_A05G1366	1128.38	-1.06812	0.39399	-2.71102	0.0067076	0.026185
GH_A05G1369	295.568	-1.64263	0.171592	-9.57291	1.04e-21	5.02e-20
GH_A05G1377	3.2011	1.77703	1.2636	1.40633	0.159628	0.317285
GH_A05G1379	3.10165	2.55	1.33519	1.90984	0.0561537	0.146131
GH_A05G1380	1730.34	1.26362	0.158845	7.95508	1.79e-15	5.32e-14
GH_A05G1398	71.9508	3.21766	0.311326	10.3353	4.88e-25	2.91e-23
GH_A05G1406	0.738492	-1.52175	2.31368	-0.657716	0.510721	0.684372
GH_A05G1410	69.8904	2.18235	0.437057	4.99328	5.94e-07	6.45e-06
GH_A05G1414	5.04554	2.30301	1.22845	1.87472	0.0608308	0.15539
GH_A05G1421	8.85518	1.68794	1.04773	1.61105	0.107169	0.237693
GH_A05G1424	2.94485	-1.39512	1.23258	-1.13187	0.257689	0.440964
GH_A05G1434	23.4512	2.04574	0.518715	3.94387	8.02e-05	0.000559973
GH_A05G1438	0.457749	1.14112	3.34119	0.34153	0.732705	NA
GH_A05G1440	9.35199	1.14272	0.722113	1.58247	0.113542	0.248094
GH_A05G1441	229.715	3.23614	0.214277	15.1026	1.56e-51	3.38e-49
GH_A05G1442	48.8206	1.02476	0.308438	3.32242	0.000892409	0.00469332
GH_A05G1451	21.0123	-1.32713	0.513078	-2.5866	0.0096927	0.035605
GH_A05G1455	275.334	-2.37952	0.177136	-13.4333	3.86e-41	5.73e-39
GH_A05G1461	7.32507	-1.47686	0.831353	-1.77646	0.0756572	0.183318
GH_A05G1470	18.3714	-1.76974	0.531304	-3.33094	0.000865541	0.00456605
GH_A05G1490	10.6307	-1.52468	0.743282	-2.05128	0.04024	0.112645
GH_A05G1492	32.743	7.68369	1.22825	6.25579	3.96e-10	6.73e-09
GH_A05G1495	0.614943	-1.16125	2.70023	-0.430055	0.667156	NA
GH_A05G1501	237.725	-1.62117	0.185565	-8.7364	2.41e-18	9.03e-17
GH_A05G1507	15.157	-7.18813	1.28245	-5.605	2.08e-08	2.83e-07
GH_A05G1508	795.941	-1.45051	0.115581	-12.5497	3.99e-36	4.48e-34
GH_A05G1509	2073.83	2.17437	0.114045	19.0658	4.86e-81	2.98e-78
GH_A05G1510	114.582	2.37485	0.255152	9.3076	1.31e-20	5.75e-19
GH_A05G1540	36.3989	1.68862	0.428293	3.94268	8.06e-05	0.000562261
GH_A05G1548	15.916	-1.30364	0.602149	-2.16498	0.0303891	0.0900361
GH_A05G1555	5.38389	-1.20801	0.936255	-1.29026	0.19696	0.367341
GH_A05G1558	21.4445	2.06495	0.491197	4.20391	2.62e-05	0.000205435
GH_A05G1559	64.5846	1.21529	0.276195	4.40013	1.08e-05	9.21e-05
GH_A05G1562	83.2157	2.91066	0.375928	7.74259	9.74e-15	2.7e-13
GH_A05G1566	40.9557	1.1378	0.361785	3.14496	0.00166107	0.00800574
GH_A05G1570	1.70074	3.322	2.08532	1.59304	0.111151	0.244195
GH_A05G1571	0.936239	1.10113	2.34815	0.468936	0.639116	0.783329
GH_A05G1572	787.63	1.06996	0.174077	6.14646	7.92e-10	1.3e-08
GH_A05G1578	0.439783	1.0722	3.38164	0.317065	0.751194	NA
GH_A05G1579	1.19754	-1.34979	1.84086	-0.733239	0.463413	0.644798
GH_A05G1586	1.77567	-1.34162	1.68386	-0.796752	0.425595	0.612506
GH_A05G1589	19.2924	1.23317	0.748645	1.64721	0.0995158	0.224983
GH_A05G1599	52.368	-1.21106	0.299958	-4.03744	5.4e-05	0.000392645
GH_A05G1605	138.988	3.33442	0.352604	9.45655	3.18e-21	1.49e-19
GH_A05G1610	355.172	3.18327	0.205876	15.462	6.26e-54	1.53e-51
GH_A05G1628	10.5386	3.02013	0.764051	3.95278	7.72e-05	0.000541516
GH_A05G1629	23.0227	3.2509	0.589246	5.51705	3.45e-08	4.54e-07
GH_A05G1633	3.58287	2.40717	1.23313	1.95209	0.0509276	0.135345
GH_A05G1634	0.613427	2.97462	2.90071	1.02548	0.305135	NA
GH_A05G1640	73.698	-1.41377	0.302289	-4.67688	2.91e-06	2.79e-05
GH_A05G1641	6.04494	-5.86138	1.39899	-4.18973	2.79e-05	0.000217418
GH_A05G1650	1.9533	4.57465	1.87901	2.4346	0.0149082	0.0506698
GH_A05G1653	4.8633	-1.44094	0.944054	-1.52633	0.126928	0.269138
GH_A05G1666	1391.6	1.15136	0.208888	5.51186	3.55e-08	4.66e-07
GH_A05G1667	14.0529	2.02963	0.756269	2.68373	0.00728052	0.0280667
GH_A05G1670	5.94043	-1.56864	1.12019	-1.40033	0.161413	0.319821
GH_A05G1671	1.46837	1.26455	1.71053	0.739272	0.459742	0.642032
GH_A05G1672	1.51866	3.13986	1.8776	1.67227	0.0944706	0.216689
GH_A05G1682	14.6723	4.58633	0.880347	5.20968	1.89e-07	2.22e-06
GH_A05G1683	148.896	6.66074	0.499065	13.3464	1.24e-40	1.8e-38
GH_A05G1685	401.371	1.00789	0.143544	7.02143	2.2e-12	4.9e-11
GH_A05G1688	7.59636	1.72194	0.757398	2.27349	0.0229967	0.0721672
GH_A05G1693	1.80411	-1.05841	1.61284	-0.656236	0.511672	0.68504
GH_A05G1704	44.623	4.17715	0.469993	8.88767	6.24e-19	2.45e-17
GH_A05G1707	90.8536	1.56504	0.397982	3.93244	8.41e-05	0.000583883
GH_A05G1721	31.5008	-2.45672	0.501726	-4.89654	9.75e-07	1.02e-05
GH_A05G1722	2.04854	-2.29076	1.7209	-1.33115	0.183141	0.349776
GH_A05G1724	26.4125	-1.06728	0.477878	-2.23337	0.0255244	0.0784314
GH_A05G1725	327.555	2.06604	0.223472	9.2452	2.35e-20	1.02e-18
GH_A05G1731	8.04504	-3.41598	0.976663	-3.4976	0.000469469	0.00266897
GH_A05G1736	70.306	1.63972	0.451069	3.63518	0.000277783	0.00168487
GH_A05G1756	3.56163	-2.41102	1.24129	-1.94235	0.0520952	0.13768
GH_A05G1765	5.58501	1.3241	0.970891	1.3638	0.17263	0.335564
GH_A05G1767	1.76258	-2.98801	1.76272	-1.69511	0.0900549	0.20897
GH_A05G1768	235.979	-1.19436	0.183116	-6.52239	6.92e-11	1.3e-09
GH_A05G1769	0.434949	-2.06805	3.32984	-0.621066	0.534556	NA
GH_A05G1771	1.03496	-1.88421	2.14207	-0.87962	0.379065	0.568186
GH_A05G1773	0.851966	-1.49944	2.43606	-0.615516	0.538214	0.706475
GH_A05G1774	1.47026	-3.82233	1.93779	-1.97253	0.0485496	0.130395
GH_A05G1778	6.00773	-2.51231	0.960298	-2.61617	0.00889217	0.0331251
GH_A05G1784	166.548	-1.77773	0.220612	-8.05818	7.74e-16	2.38e-14
GH_A05G1798	2476.89	1.54881	0.100375	15.4303	1.02e-53	2.46e-51
GH_A05G1799	0.602015	2.95002	2.95359	0.998791	0.317896	NA
GH_A05G1810	10.2349	1.26656	0.969389	1.30656	0.191363	0.360263
GH_A05G1812	0.439805	-2.0819	2.94228	-0.707583	0.479204	NA
GH_A05G1823	36.823	-1.58175	0.419843	-3.76749	0.000164895	0.00106285
GH_A05G1832	21.2213	1.77879	0.469987	3.78476	0.000153859	0.000999347
GH_A05G1833	66.7219	2.8016	0.356563	7.85724	3.93e-15	1.13e-13
GH_A05G1835	9.65357	1.30164	0.741714	1.75491	0.0792739	0.189902
GH_A05G1837	87.0136	2.32373	0.389675	5.96324	2.47e-09	3.79e-08
GH_A05G1838	69.1623	-1.27329	0.275169	-4.62731	3.7e-06	3.48e-05
GH_A05G1839	0.59047	2.83975	2.69123	1.05519	0.29134	NA
GH_A05G1843	1.20728	2.77148	2.04414	1.35582	0.175158	0.339275
GH_A05G1859	110.521	3.2125	0.354417	9.06418	1.26e-19	5.15e-18
GH_A05G1862	1.95343	4.60227	1.79241	2.56765	0.0102392	0.037257
GH_A05G1878	11.18	-1.6965	0.643571	-2.63607	0.00838736	0.0315881
GH_A05G1880	17.9167	-7.42987	1.25955	-5.89884	3.66e-09	5.47e-08
GH_A05G1888	11.6166	1.77169	0.643426	2.75352	0.00589582	0.0234881
GH_A05G1891	4.25889	1.5917	1.24849	1.2749	0.202346	0.374336
GH_A05G1892	3.64256	4.48437	1.53286	2.9255	0.00343907	0.01493
GH_A05G1895	1.00952	-3.28352	2.49035	-1.31849	0.187338	0.35508
GH_A05G1896	156.259	-1.58462	0.21272	-7.44933	9.38e-14	2.38e-12
GH_A05G1899	91.4467	2.79994	0.69461	4.03094	5.56e-05	0.000402979
GH_A05G1917	79.0923	-2.54298	0.422386	-6.02051	1.74e-09	2.72e-08
GH_A05G1924	404.524	2.76882	0.155873	17.7633	1.36e-70	5.69e-68
GH_A05G1932	226.146	1.0096	0.182776	5.52368	3.32e-08	4.38e-07
GH_A05G1942	36.2079	-1.26156	0.41878	-3.01246	0.00259141	0.0117266
GH_A05G1943	607.923	-1.12867	0.125673	-8.98105	2.68e-19	1.07e-17
GH_A05G1947	0.632887	1.65027	2.99668	0.5507	0.58184	NA
GH_A05G1952	21.3673	-1.61799	0.490239	-3.30042	0.000965414	0.00501428
GH_A05G1960	155.139	1.10434	0.956986	1.15397	0.248511	0.430354
GH_A05G1968	9.54728	-1.17063	0.691007	-1.69409	0.0902484	0.209295
GH_A05G1971	2.60145	-1.87095	1.38608	-1.34981	0.177076	0.341686
GH_A05G1973	21.4831	1.38524	0.532255	2.6026	0.00925203	0.0342512
GH_A05G1976	0.442953	2.49891	3.81336	0.655304	0.512272	NA
GH_A05G1977	154.225	-1.50931	0.265414	-5.68662	1.3e-08	1.82e-07
GH_A05G1979	9.86862	-1.84439	0.705945	-2.61266	0.0089841	0.0334204
GH_A05G1981	68.5326	-5.69561	0.597426	-9.53358	1.52e-21	7.25e-20
GH_A05G1995	54.0581	-4.72955	0.523906	-9.02747	1.76e-19	7.15e-18
GH_A05G1999	1584.23	1.66274	0.141984	11.7107	1.12e-31	1.01e-29
GH_A05G2001	749.709	1.67279	0.130603	12.8082	1.47e-37	1.78e-35
GH_A05G2010	6.28523	-1.09927	1.00592	-1.0928	0.274481	0.45991
GH_A05G2011	3.95805	2.08394	1.44398	1.44319	0.148967	0.301794
GH_A05G2013	0.601881	2.87116	2.98825	0.960815	0.336645	NA
GH_A05G2015	1.18432	2.68644	2.2225	1.20875	0.22676	0.405242
GH_A05G2032	23.9564	1.77455	0.552335	3.2128	0.00131446	0.00653915
GH_A05G2037	1.08725	2.62428	2.23225	1.17562	0.239746	0.420968
GH_A05G2041	0.720717	-1.50841	2.56834	-0.587308	0.556997	NA
GH_A05G2045	9.45712	2.28267	0.725872	3.14473	0.00166239	0.00801143
GH_A05G2046	1.1215	-2.05916	2.57147	-0.800771	0.423264	0.610473
GH_A05G2062	323.232	-1.32064	0.162513	-8.12635	4.42e-16	1.39e-14
GH_A05G2063	2.5015	3.87549	1.64954	2.34943	0.0188021	0.0613263
GH_A05G2074	54.4861	-1.4941	0.472081	-3.16492	0.00155127	0.00754345
GH_A05G2076	22.8715	2.26451	0.514636	4.40022	1.08e-05	9.21e-05
GH_A05G2078	0.595505	-2.51539	2.64468	-0.951112	0.341548	NA
GH_A05G2079	7.63045	-1.371	0.896336	-1.52956	0.126126	0.267952
GH_A05G2080	232.723	-1.05046	0.165325	-6.35388	2.1e-10	3.7e-09
GH_A05G2082	58.5166	-1.06464	0.401179	-2.65378	0.0079596	0.0302391
GH_A05G2086	1.53007	3.1491	1.89577	1.66112	0.0966884	0.220408
GH_A05G2088	12.4272	-1.77916	0.62279	-2.85676	0.00427985	0.01795
GH_A05G2091	63.3399	1.57749	0.399596	3.9477	7.89e-05	0.000552029
GH_A05G2095	116.387	-1.97893	0.230303	-8.59273	8.49e-18	3.05e-16
GH_A05G2104	370.236	-1.43485	0.200428	-7.15895	8.13e-13	1.89e-11
GH_A05G2112	3.96149	2.48652	1.20699	2.06009	0.0393896	0.110692
GH_A05G2119	53.767	2.72028	0.453812	5.99428	2.04e-09	3.17e-08
GH_A05G2127	0.442819	2.39996	3.35329	0.715702	0.474175	NA
GH_A05G2131	212.653	1.26109	0.174195	7.23954	4.5e-13	1.07e-11
[truncated: 11,062 more rows]

## Sheet: Table S3
Table S3. The genotyping results of KASP.
Number	fg-3	fg-14	fg-15	fg-16
1	A	G	T	A
2	A	G	T	A
3	A	G	T	A
4	A	G	T	A
5	A	G	T	A
6	A	G	T	A
7	A	G	T	A
8	A	G	T	A
9	A	G	T	A
10	A	G	T	A
11	A	G	T	A
12	A	G	T	A
13	A	G	T	A
14	A	G	T	A
15	A	G	T	A
16	A	G	T	A
17	A	G	T	A
18	A	G	T	A
19	A	G	T	A
20	A	G	T	A
21	A	G	T	A
22	A	G	T	A
23	A	G	T	A
24	A	G	T	A
25	A	G	T	A
26	A	G	T	A
27	A	G	T	A
28	A	G	T	A
29	A	G	T	A
30	A	G	T	A
31	A	G	T	A
32	A	G	T	A
33	A	G	T	A
34	A	G	T	A
35	A	G	T	A
36	A	G	T	A
37	A	G	T	A
38	A	G	T	A
39	A	G	T	A
40	A	G	T	A
41	A	G	T	A
42	A	G	T	A
43	A	G	T	A
44	A	G	T	A
45	A	G	T	A
46	A	G	T	A
47	A	G	T	A
48	A	G	T	A
49	A	G	T	A
50	A	G	T	A
51	A	G	T	A
52	A	G	T	A
53	A	G	T	A
54	A	G	T	A
55	A	G	T	A
56	A	G	T	A
57	A	G	T	A
58	A	G	T	A
59	A	G	T	A
60	A	G	T	A
61	A	G	T	A
62	A	G	T	A
63	A	G	T	A
64	A	G	T	A
65	A	G	T	A
66	A	G	T	A
67	A	G	T	A
68	A	G	T	A
69	A	G	T	A
70	A	G	T	A
71	A	G	T	A
72	A	G	T	A
73	A	G	T	A
74	A	G	T	A
75	A	G	T	A
76	A	G	T	A
77	A	G	T	A
78	A	G	T	A
79	A	G	T	A
80	A	G	T	A
81	A	G	T	A
82	A	G	T	A
83	A	G	T	A
84	A	G	T	A
85	A	G	T	A
86	A	G	T	A
87	A	G	T	A
88	A	G	T	A
89	A	G	T	A
90	A	G	T	A
91	A	G	T	A
92	A	G	T	A
93	A	G	T	A
94	A	G	T	A
95	A	G	T	A
96	A	G	T	A
97	A	G	T	A
98	A	G	T	A
99	A	G	T	A
100	A	G	T	A
101	A	G	T	A
102	A	G	T	A
103	A	G	T	A
104	A	G	T	A
105	A	G	T	A
106	A	G	T	A
107	A	G	T	A
108	A	G	T	A
109	A	G	T	A
110	A	G	T	A
111	A	G	T	A
112	A	G	T	A
113	A	G	T	A
114	A	G	T	A
115	A	G	T	A
116	A	G	T	A
117	A	G	T	A
118	A	G	T	A
119	A	G	T	A
120	A	G	T	A
121	A	G	T	A
122	A	G	T	A
123	A	G	T	A
124	A	G	T	A
125	A	G	T	A
126	A	G	T	A
127	A	G	T	A
128	A	G	T	A
129	A	G	T	A
130	A	G	T	A
131	A	G	T	A
132	A	G	T	A
133	A	G	T	A
134	A	G	T	A
135	A	G	T	A
136	A	G	T	A
137	A	G	T	A
138	A	G	T	A
139	A	G	T	A
140	A	G	T	A
141	A	G	T	A
142	A	G	T	A
143	A	G	T	A
144	A	G	T	A
145	A	G	T	A
146	A	G	T	A
147	A	G	T	A
148	A	G	T	A
149	A	G	T	A
150	A	G	T	A
151	A	G	T	A
152	A	G	T	A
153	A	G	T	A
154	A	G	T	A
155	A	G	T	A
156	A	G	T	A
157	A	G	T	A
158	A	G	T	A
159	A	G	T	A
160	A	G	T	A
161	A	G	T	A
162	A	G	T	A
163	A	G	T	A
164	A	G	T	A
165	A	G	T	A
166	A	G	T	A
167	A	G	T	A
168	A	G	T	A
169	A	G	T	A
170	A	G	T	A
171	A	G	T	A
172	A	G	T	A
173	A	G	T	A
174	A	G	T	A
175	A	G	T	A
176	A	G	T	A
177	A	G	T	A
178	A	G	T	A
179	A	G	T	A
180	A	G	T	A
181	A	G	T	A
182	A	G	T	A
183	A	G	T	A
184	A	G	T	A
185	A	G	T	A
186	A	G	T	A
187	A	G	T	A
188	A	G	T	A
189	A	G	T	A
190	A	G	T	A
191	A	G	T	A
192	A	G	T	A
193	A	G	T	A
194	A	G	T	A
195	A	G	T	A
196	A	G	T	A
197	A	G	T	A
198	A	G	T	A
199	A	G	T	A
200	A	G	T	A
201	A	G	T	A
202	A	G	T	A
203	A	G	T	A
204	A	G	T	A
205	A	G	T	A
206	A	G	T	A
207	A	G	T	A
208	A	G	T	A
209	A	G	T	A
210	A	G	T	A
211	A	G	T	A
212	A	G	T	A
213	A	G	T	A
214	A	G	T	A
215	A	G	T	A
216	A	G	T	A
217	A	G	T	A
218	A	G	T	A
219	A	G	T	A
220	A	G	T	A
221	A	G	T	A
222	A	G	T	A
223	A	G	T	A
224	A	G	T	A
225	A	G	T	A
226	A	G	T	A
227	A	G	T	A
228	A	G	T	A
229	A	G	T	A
230	A	G	T	A
231	A	G	T	A
232	A	G	T	A
233	A	G	T	A
234	A	G	T	A
235	A	G	T	A
236	A	G	T	A
237	A	G	T	A
238	A	G	T	A
239	A	G	T	A
NTC	Drop Out	Drop Out	Drop Out	Drop Out
T582	A	G	T	A
TM-1	G	A	C	G

## Sheet: Table S4
Table S4. Summary statistics of scRNA-seq data for ture leaves of G. hirsutum.
	BRACT of TM-1	BRACT of T582
Estimated Number of Cells	10683	14649
Mean Reads per Cell	34400	22104
Median Genes per Cell	2918	2521
Median UMI Counts per Cell	5609	4537
Valid Barcodes	0.959	0.96
Valid UMIs	1	0.999
Reads Mapped to Genome	0.716	0.867
Reads Mapped Confidently to Genome	0.475	0.68
Total Genes Detected	42089	41987
Number of Reads	367495403	323797655
Chemistry	Single Cell 3' v3	Single Cell 3' v3
Pipeline Version	cellranger-7.2.0	cellranger-7.2.0

## Sheet: Table S5
Table S5. List of expressed genes in each cell type.
Gene ID	Cluster	avg_log2FC	pct.1	pct.2	p_val	p_val_adj
GH_D13G0759	0	0.583273	0.456	0.291	7.5e-107	3.03e-102
GH_A06G1615	0	0.29408	0.939	0.925	4.44e-66	1.8e-61
GH_D13G1324	0	0.599009	0.999	0.987	0	0
GH_A11G2675	0	0.386896	0.202	0.144	1.48e-23	5.99e-19
GH_A01G1335	0	0.466551	0.275	0.206	2.19e-27	8.84e-23
GH_A01G1336	0	0.421451	0.675	0.615	2.41e-53	9.73e-49
GH_A01G1337	0	0.595679	0.98	0.947	1.56e-261	6.32e-257
GH_A01G1339	0	0.671143	0.831	0.743	9.76e-175	3.95e-170
GH_A01G1341	0	0.85019	0.871	0.74	5.06e-284	2.04e-279
GH_A07G1031	0	0.774569	0.234	0.153	3.56e-46	1.44e-41
GH_A01G2103	0	0.335551	0.246	0.204	8.29e-12	3.35e-07
GH_A12G0653	0	0.752799	0.585	0.403	1.82e-154	7.36e-150
GH_D06G1401	0	0.565717	0.205	0.152	1.18e-21	4.75e-17
GH_D13G0127	0	0.91577	0.379	0.21	1.39e-143	5.61e-139
GH_D09G1170	0	0.223934	0.29	0.249	1.56e-09	6.29e-05
GH_A02G0770	0	0.36389	0.34	0.265	4.61e-27	1.86e-22
GH_A09G1357	0	0.238452	0.219	0.185	4.11e-08	0.0016609
GH_A13G0074	0	0.398721	0.971	0.919	3.11e-158	1.26e-153
GH_D05G3603	0	0.663988	0.48	0.345	6.9e-83	2.79e-78
GH_D01G1414	0	0.680689	0.292	0.188	4.07e-62	1.64e-57
GH_A13G0127	0	0.558698	0.327	0.231	1.85e-47	7.48e-43
GH_A08G2766	0	0.392275	0.309	0.221	2.43e-38	9.82e-34
GH_D05G2301	0	0.471079	0.202	0.153	6.37e-18	2.58e-13
GH_D02G0568	0	0.225802	0.432	0.346	8.53e-39	3.45e-34
GH_D09G1461	0	0.701024	0.671	0.547	2.26e-126	9.14e-122
GH_A04G0460	0	0.746515	0.26	0.183	1.49e-38	6.03e-34
GH_D05G0140	0	0.377786	0.222	0.174	6.39e-16	2.58e-11
GH_A05G2300	0	0.583824	0.408	0.35	5.52e-29	2.23e-24
GH_D05G2321	0	0.101087	0.63	0.638	3.31e-06	0.133891
GH_D08G0332	0	0.256862	0.283	0.235	3.63e-13	1.47e-08
GH_A05G2797	0	0.803668	0.249	0.15	2e-64	8.07e-60
GH_A09G1692	0	0.355002	0.522	0.394	2.83e-56	1.15e-51
GH_A09G1510	0	0.782542	0.295	0.181	1.03e-75	4.16e-71
GH_D08G0416	0	0.5682	0.221	0.158	1.33e-28	5.37e-24
GH_D12G1565	0	0.431507	0.266	0.2	9.06e-26	3.66e-21
GH_D13G0077	0	0.435956	0.961	0.921	5.47e-152	2.21e-147
GH_A05G1849	0	0.25522	0.208	0.164	9.73e-13	3.93e-08
GH_D01G1415	0	0.346043	0.865	0.833	9.79e-70	3.96e-65
GH_D02G2557	0	0.742253	0.392	0.218	3.46e-138	1.4e-133
GH_D08G2762	0	0.314877	0.795	0.77	4.37e-44	1.77e-39
GH_D12G0662	0	0.626785	0.253	0.174	2.1e-40	8.51e-36
GH_D07G0881	0	0.524753	0.601	0.469	1.57e-84	6.36e-80
GH_D09G1640	0	0.393818	0.661	0.572	8.33e-62	3.37e-57
GH_A11G1046	0	0.219887	0.345	0.266	8.63e-24	3.49e-19
GH_D11G1075	0	0.399004	0.386	0.278	1.84e-47	7.45e-43
GH_A12G1299	0	0.384854	0.298	0.237	6.7e-21	2.71e-16
GH_D11G0994	0	0.199887	0.967	0.96	6e-34	2.43e-29
GH_A11G0963	0	0.295339	0.997	0.992	7.83e-89	3.17e-84
GH_A08G1680	0	0.167273	0.521	0.483	3.12e-10	1.26e-05
GH_D08G1694	0	0.211776	0.644	0.61	9.46e-17	3.82e-12
GH_A02G0785	0	0.111973	0.336	0.284	2.3e-10	9.29e-06
GH_A11G0264	0	0.291595	0.774	0.725	2.61e-49	1.05e-44
GH_D11G0274	0	0.296592	0.771	0.72	4.28e-49	1.73e-44
GH_A11G0506	0	0.609715	0.399	0.276	1.62e-70	6.54e-66
GH_A08G1435	0	0.81909	0.254	0.153	4.08e-68	1.65e-63
GH_A08G1455	0	0.406222	0.552	0.43	2.1e-60	8.5e-56
GH_D08G1481	0	0.129647	0.291	0.245	2.12e-10	8.56e-06
GH_D11G1183	0	0.349598	0.399	0.313	5.8e-31	2.34e-26
GH_A11G1156	0	0.541547	0.407	0.295	1.27e-57	5.13e-53
GH_D08G0488	0	0.552276	0.31	0.218	5.66e-46	2.29e-41
GH_A08G0717	0	0.278511	0.214	0.161	8.66e-18	3.5e-13
GH_A11G1291	0	0.286536	0.317	0.248	1.62e-21	6.54e-17
GH_D12G0057	0	0.495033	0.217	0.159	1.6e-24	6.46e-20
GH_D06G1852	0	0.490768	0.401	0.304	1.76e-45	7.11e-41
GH_A06G1822	0	0.634142	0.427	0.292	2.73e-83	1.1e-78
GH_A08G2183	0	0.335505	0.2	0.157	2.01e-14	8.13e-10
GH_D11G1431	0	0.374043	0.294	0.232	9.46e-21	3.82e-16
GH_A11G0618	0	0.143476	0.339	0.293	4.56e-09	0.000184205
GH_D09G2130	0	0.330476	0.31	0.241	5.03e-23	2.03e-18
GH_D09G2126	0	0.318099	0.241	0.202	5.66e-11	2.29e-06
GH_A09G2190	0	0.514607	0.245	0.183	5.11e-26	2.07e-21
GH_A02G0070	0	0.606223	0.202	0.138	2.41e-32	9.75e-28
GH_D02G0148	0	0.335912	0.205	0.164	1.76e-12	7.13e-08
GH_A09G2280	0	0.145995	0.269	0.217	9.97e-13	4.03e-08
GH_A10G0361	0	0.141401	0.695	0.692	2.5e-08	0.00101013
GH_A05G1539	0	0.283687	0.209	0.177	4.93e-08	0.00199289
GH_A06G0149	0	0.296143	0.68	0.621	4.87e-36	1.97e-31
GH_D06G0133	0	0.3477	0.593	0.512	6.69e-38	2.7e-33
GH_D05G2028	0	0.287406	0.23	0.186	3.22e-12	1.3e-07
GH_A08G2286	0	0.32782	0.833	0.81	1.11e-64	4.49e-60
GH_A03G0606	0	0.27727	0.396	0.33	1.84e-19	7.44e-15
GH_D09G1940	0	0.239565	0.248	0.19	1.07e-18	4.31e-14
GH_A05G0949	0	0.37127	0.221	0.175	5.61e-15	2.27e-10
GH_D07G1075	0	0.727833	0.448	0.297	7.26e-107	2.93e-102
GH_D07G1074	0	0.775356	0.358	0.224	3.18e-92	1.29e-87
GH_A07G1087	0	0.562505	0.485	0.346	7.15e-83	2.89e-78
GH_A05G3687	0	0.503404	0.264	0.191	1.63e-32	6.58e-28
GH_A10G2432	0	0.381913	0.802	0.723	4.58e-89	1.85e-84
GH_D04G0656	0	1.07871	0.515	0.28	8.04e-252	3.25e-247
GH_D10G2531	0	0.3984	0.846	0.772	2.96e-110	1.2e-105
GH_A03G0532	0	0.194911	0.2	0.18	0.000740675	1
GH_D05G0952	0	0.394188	0.388	0.307	1.22e-30	4.92e-26
GH_A05G0965	0	0.414562	0.375	0.289	3.7e-34	1.5e-29
GH_A05G0836	0	0.304032	0.817	0.781	5.23e-55	2.11e-50
GH_D13G2239	0	0.354153	0.327	0.251	7.9e-28	3.19e-23
GH_A13G2258	0	0.654396	0.402	0.264	1.37e-87	5.55e-83
GH_A08G2738	0	0.528729	0.22	0.158	3.52e-27	1.42e-22
GH_A11G2683	0	0.533113	0.289	0.206	5.73e-39	2.32e-34
GH_D13G1147	0	0.556996	0.335	0.233	8.98e-53	3.63e-48
GH_A13G1203	0	0.389608	0.613	0.518	1.41e-51	5.7e-47
GH_D11G2708	0	0.513674	0.336	0.25	6.47e-39	2.62e-34
GH_A13G1953	0	0.355675	0.443	0.317	1.74e-54	7.04e-50
GH_D13G1919	0	0.528235	0.437	0.291	4.59e-84	1.86e-79
GH_D06G2300	3	6.44907	0.384	0.009	0	0
GH_D11G2843	0	0.16193	0.344	0.3	2.81e-08	0.0011376
GH_A11G2812	0	0.112114	0.321	0.297	0.00110523	1
GH_A09G2606	0	0.203807	0.439	0.366	6.06e-18	2.45e-13
GH_D09G2533	0	0.375186	0.4	0.313	3.53e-33	1.43e-28
GH_A08G2324	0	0.376187	0.375	0.303	4.72e-25	1.91e-20
GH_A13G1342	0	0.423753	0.379	0.304	8.03e-28	3.25e-23
GH_D08G2332	0	0.17675	0.251	0.218	6.77e-07	0.0273802
GH_D02G2582	0	0.172494	0.209	0.181	5.01e-06	0.202568
GH_A03G2420	0	0.404475	0.238	0.179	1.86e-22	7.51e-18
GH_D01G2038	0	0.716342	0.351	0.225	6.08e-82	2.46e-77
GH_D02G0887	0	0.52336	0.229	0.166	1.11e-27	4.49e-23
GH_A05G2136	0	0.718021	0.253	0.152	1.5e-65	6.06e-61
GH_D05G2168	0	0.636158	0.215	0.135	5.5e-45	2.22e-40
GH_D01G1278	0	0.279401	0.245	0.2	5.77e-13	2.33e-08
GH_D09G0612	0	0.477343	0.422	0.302	1.91e-59	7.72e-55
GH_D10G1948	0	0.475065	0.227	0.171	2.2e-21	8.91e-17
GH_D04G1508	0	0.306565	0.875	0.837	1.53e-74	6.2e-70
GH_A12G2627	0	0.340517	0.348	0.269	7.61e-28	3.08e-23
GH_D05G3260	0	0.331598	0.232	0.186	7.23e-14	2.92e-09
GH_A05G3235	0	0.532842	0.43	0.318	1.01e-57	4.09e-53
GH_A02G0779	0	0.512568	0.233	0.17	6.47e-27	2.62e-22
GH_D05G1696	0	0.18222	0.961	0.94	7.01e-48	2.83e-43
GH_A05G1666	0	0.214629	0.925	0.909	2.27e-48	9.16e-44
GH_A13G1681	0	0.446836	0.377	0.271	1.94e-49	7.86e-45
GH_A05G1675	0	0.186177	0.673	0.639	1.09e-16	4.39e-12
GH_D05G1705	0	0.272916	0.644	0.587	1.27e-29	5.15e-25
GH_D09G0821	0	0.396563	0.274	0.213	1.45e-21	5.86e-17
GH_A03G0179	0	0.560228	0.38	0.27	5.37e-57	2.17e-52
GH_A06G2261	3	6.30034	0.355	0.007	0	0
GH_D08G2023	0	0.535417	0.301	0.212	2.72e-42	1.1e-37
GH_A05G0817	3	6.26032	0.432	0.011	0	0
GH_D08G2063	0	0.739613	0.276	0.168	6.39e-71	2.58e-66
GH_D05G0910	0	0.338347	0.219	0.179	4.53e-12	1.83e-07
GH_D12G1868	0	0.494035	0.975	0.944	6.08e-226	2.46e-221
GH_A06G0451	0	0.206203	0.326	0.274	3.92e-12	1.59e-07
GH_A03G1222	0	0.41894	0.215	0.16	8.94e-21	3.61e-16
GH_D09G0130	0	0.354934	0.261	0.202	1.26e-20	5.09e-16
GH_A04G1758	0	0.509559	0.264	0.191	3.57e-32	1.44e-27
GH_D04G2107	0	0.545469	0.294	0.207	3.03e-42	1.22e-37
GH_A12G1848	0	0.377056	0.317	0.247	2.07e-25	8.36e-21
GH_D06G0935	0	0.430676	0.249	0.19	1.17e-21	4.73e-17
GH_A10G1443	0	0.406676	0.302	0.23	7.64e-28	3.09e-23
GH_D10G1451	0	0.148231	0.25	0.225	0.000182653	1
GH_D02G2646	0	0.166381	0.642	0.617	2.77e-10	1.12e-05
GH_A03G1386	0	0.210778	0.472	0.406	5.31e-19	2.15e-14
GH_A01G1586	0	0.371994	0.342	0.249	4.09e-38	1.65e-33
GH_D01G1691	0	0.127155	0.249	0.203	7.27e-11	2.94e-06
GH_D05G3285	0	0.300048	0.205	0.165	1.95e-11	7.87e-07
GH_D02G1866	0	0.35097	0.302	0.249	5.89e-17	2.38e-12
GH_D10G0819	0	0.609748	0.738	0.593	2.44e-140	9.87e-136
GH_A05G1253	0	0.228115	0.93	0.925	5.22e-47	2.11e-42
GH_D13G0850	0	0.106121	0.495	0.473	0.000352214	1
GH_A13G0880	0	0.307286	0.529	0.452	1.54e-29	6.24e-25
GH_D06G0536	0	0.603671	0.337	0.239	6.65e-51	2.69e-46
GH_D05G0137	0	0.397136	0.208	0.155	1.01e-19	4.07e-15
GH_A10G0724	0	0.144958	0.285	0.262	0.000466477	1
GH_A10G0491	0	0.259483	0.26	0.204	3.42e-17	1.38e-12
GH_A10G0025	0	0.228693	0.382	0.328	3.19e-13	1.29e-08
GH_D10G0027	0	0.291954	0.384	0.326	5.98e-17	2.42e-12
GH_A10G0553	0	0.127068	0.428	0.351	8.88e-18	3.59e-13
GH_D05G1387	0	0.581512	0.221	0.156	1.18e-30	4.78e-26
GH_A05G1386	0	0.301159	0.281	0.226	1.83e-16	7.38e-12
GH_D10G0668	0	0.200644	0.525	0.475	3.09e-14	1.25e-09
GH_A10G0627	0	0.290716	0.363	0.3	2.53e-19	1.02e-14
GH_D01G0096	0	1.09804	0.23	0.109	5.97e-114	2.41e-109
GH_D02G1332	0	0.33624	0.586	0.509	2.47e-35	9.96e-31
GH_D09G1870	0	0.384932	0.253	0.191	4.98e-23	2.01e-18
GH_A09G1916	0	0.446994	0.223	0.171	4.57e-19	1.85e-14
GH_A07G0725	0	0.561558	0.578	0.44	4.04e-92	1.63e-87
GH_A02G0691	0	0.17214	0.335	0.269	4.67e-17	1.89e-12
GH_A11G0314	0	0.396776	0.393	0.304	1.5e-35	6.08e-31
GH_D11G0328	0	0.494538	0.417	0.306	1.72e-54	6.95e-50
GH_D12G0554	0	0.199344	0.895	0.887	4.39e-26	1.78e-21
GH_A07G0159	0	0.271157	0.263	0.218	3.76e-12	1.52e-07
GH_D08G2793	0	0.117261	0.275	0.233	3.13e-08	0.00126372
GH_A08G2800	0	0.281396	0.301	0.227	8.51e-26	3.44e-21
GH_A05G0349	0	0.215176	0.297	0.263	2.63e-07	0.0106111
GH_A05G1969	0	0.618281	0.3	0.203	5.26e-53	2.13e-48
GH_D05G2007	0	0.813092	0.472	0.301	8.47e-135	3.42e-130
GH_A05G1912	0	0.257897	0.227	0.179	4.41e-14	1.78e-09
GH_A01G1052	0	0.359558	0.992	0.972	1.09e-126	4.4e-122
GH_D01G1092	0	0.328673	0.976	0.961	3.97e-91	1.61e-86
GH_A12G0124	0	0.120599	0.249	0.22	2.83e-05	1
GH_D10G2530	0	0.340182	0.376	0.31	3.49e-21	1.41e-16
GH_A10G2431	0	0.325343	0.31	0.258	7.19e-15	2.91e-10
GH_D01G1018	0	0.199267	0.593	0.53	9.33e-20	3.77e-15
GH_A01G0988	0	0.492687	0.411	0.303	1.76e-52	7.13e-48
GH_A01G0987	0	0.387328	0.782	0.744	3.08e-64	1.25e-59
GH_D01G1017	0	0.524187	0.567	0.445	5.88e-76	2.38e-71
GH_D04G1669	0	0.737157	0.43	0.275	6.7e-109	2.71e-104
GH_A06G2078	0	0.407319	0.228	0.171	5.04e-21	2.04e-16
GH_A05G2400	0	0.254906	0.338	0.284	1.32e-13	5.33e-09
GH_D05G2417	0	0.151712	0.615	0.577	1.57e-09	6.36e-05
GH_D05G2420	0	0.571468	0.488	0.332	6.24e-92	2.52e-87
GH_D05G0810	3	5.98394	0.604	0.019	0	0
GH_D01G2158	0	0.932256	0.337	0.199	8.87e-104	3.59e-99
GH_A01G2059	0	0.511513	0.208	0.142	9.51e-32	3.84e-27
GH_A05G2380	0	0.327962	0.232	0.19	5.68e-12	2.29e-07
GH_D02G0795	0	0.300736	0.244	0.2	2.24e-12	9.04e-08
GH_A02G0780	0	0.141786	0.354	0.313	3.75e-07	0.015165
GH_D05G2370	0	0.650264	0.259	0.168	6.04e-51	2.44e-46
GH_D04G0386	3	5.85364	0.266	0.005	0	0
GH_A05G2320	0	0.710156	0.223	0.143	2.73e-46	1.1e-41
GH_D02G2587	0	0.276411	0.417	0.33	6.23e-28	2.52e-23
GH_A03G2425	0	0.14942	0.56	0.513	8.39e-11	3.39e-06
GH_A13G0351	0	0.281479	0.436	0.357	4.81e-24	1.95e-19
GH_D13G0345	0	0.347509	0.458	0.37	1.65e-31	6.68e-27
GH_A03G1594	0	0.121487	0.212	0.188	0.000245843	1
GH_A03G1605	0	0.272933	0.906	0.891	1.51e-64	6.11e-60
GH_D02G1775	0	0.553374	0.994	0.976	0	0
GH_D02G1791	0	0.448329	0.687	0.579	1.05e-82	4.23e-78
GH_A03G1623	0	0.459628	0.393	0.295	2.96e-44	1.19e-39
GH_D02G1793	0	0.193954	0.497	0.421	3.6e-18	1.46e-13
GH_A03G1627	0	0.167163	0.406	0.362	1.98e-08	0.000801124
GH_D01G1589	0	0.700395	0.468	0.303	1.51e-112	6.1e-108
GH_D02G2519	0	0.218208	0.283	0.24	1.59e-10	6.43e-06
GH_A12G1885	0	0.253771	0.595	0.556	1.16e-15	4.69e-11
GH_D13G0865	0	0.333853	0.308	0.236	5.1e-25	2.06e-20
GH_A13G0862	0	0.34941	0.204	0.157	9.12e-16	3.69e-11
GH_A13G0893	0	0.396609	0.401	0.272	3.32e-63	1.34e-58
GH_D05G3132	0	0.146948	0.223	0.196	2.95e-05	1
GH_D09G0518	0	0.56725	0.2	0.137	1.23e-30	4.97e-26
GH_D12G1956	0	0.370839	0.277	0.21	2.3e-24	9.3e-20
GH_A13G2633	0	0.268748	0.999	0.994	7.58e-131	3.06e-126
GH_D13G2623	0	0.348603	0.998	0.987	6.23e-181	2.52e-176
GH_D02G1837	0	0.114783	0.559	0.501	3.31e-12	1.34e-07
GH_D12G1687	0	0.260549	0.379	0.317	1.32e-17	5.33e-13
GH_A05G3199	0	0.313867	0.254	0.2	3.14e-17	1.27e-12
GH_D01G1760	0	0.182364	0.308	0.258	1.32e-11	5.34e-07
GH_D11G0678	0	0.349731	0.373	0.303	7.58e-24	3.07e-19
GH_A11G0650	0	0.270639	0.223	0.191	6.12e-08	0.0024755
GH_D05G2120	0	0.159415	0.28	0.235	5.37e-10	2.17e-05
GH_A13G0454	0	0.200089	0.792	0.819	5.46e-10	2.21e-05
GH_D05G2128	0	0.218639	0.548	0.497	8.67e-16	3.5e-11
GH_D13G0454	0	0.153127	0.93	0.928	7.87e-27	3.18e-22
GH_A05G2101	0	0.34605	0.323	0.256	9.44e-23	3.82e-18
GH_D04G2037	0	0.427447	0.249	0.189	2.72e-22	1.1e-17
GH_A03G1334	0	0.101118	0.228	0.2	3.82e-05	1
GH_A05G1594	0	0.382864	0.846	0.819	3.09e-79	1.25e-74
GH_D10G0314	0	0.519668	0.432	0.306	5.24e-67	2.12e-62
GH_D02G1929	0	0.212047	0.743	0.734	1.52e-22	6.13e-18
GH_D05G1622	0	0.341322	0.789	0.753	1.1e-57	4.44e-53
GH_A10G0301	0	0.28045	0.867	0.847	3.43e-58	1.38e-53
GH_D05G1619	0	0.508193	0.35	0.261	1.97e-39	7.96e-35
GH_A05G1591	0	0.637088	0.388	0.266	1.17e-72	4.72e-68
GH_D13G1845	0	0.571468	0.516	0.395	3.56e-71	1.44e-66
GH_A13G1895	0	0.531229	0.323	0.221	7.56e-52	3.05e-47
GH_D06G1566	0	0.330124	0.226	0.183	4.85e-13	1.96e-08
GH_A01G0464	0	0.420796	0.445	0.343	4.96e-44	2e-39
GH_A06G1538	0	0.633325	0.23	0.156	4.28e-38	1.73e-33
GH_D09G0893	0	0.487243	0.22	0.158	3.56e-26	1.44e-21
GH_D10G0371	0	0.530468	0.235	0.167	9.58e-31	3.87e-26
GH_A09G0938	0	0.406169	0.332	0.253	1.81e-30	7.32e-26
GH_A10G0392	0	0.422114	0.44	0.345	1.85e-38	7.47e-34
GH_D10G0412	0	0.308935	0.486	0.402	2.44e-27	9.88e-23
GH_A05G1532	0	0.420308	0.363	0.273	3.52e-37	1.42e-32
GH_D05G1561	0	0.512491	0.44	0.318	1.05e-63	4.26e-59
GH_D10G0472	0	0.569556	0.21	0.137	1.6e-38	6.46e-34
GH_D05G1496	0	0.644391	0.387	0.254	1.26e-82	5.11e-78
GH_A05G1474	0	0.484274	0.373	0.257	3.02e-58	1.22e-53
GH_A06G2088	0	0.438956	0.263	0.203	2.5e-22	1.01e-17
GH_A05G1859	0	0.37135	0.226	0.18	9.02e-15	3.65e-10
GH_A12G0498	0	0.211284	0.402	0.318	5.04e-25	2.04e-20
GH_A06G1621	0	0.166947	0.513	0.394	2.54e-41	1.03e-36
GH_D06G1658	0	0.297072	0.208	0.149	9.49e-23	3.84e-18
GH_A12G2255	0	0.772355	0.321	0.192	2.25e-90	9.09e-86
GH_A03G0011	0	0.116311	0.249	0.215	7.05e-07	0.0284991
GH_D03G1950	0	0.200971	0.23	0.19	2.89e-10	1.17e-05
GH_D03G1943	0	0.136346	0.26	0.235	0.000153842	1
GH_D03G1940	0	0.578194	0.243	0.169	1.93e-35	7.78e-31
GH_A03G0024	0	0.514976	0.258	0.186	5.47e-32	2.21e-27
GH_D11G0310	0	0.403165	0.37	0.278	5.73e-37	2.32e-32
GH_A11G0297	0	0.275136	0.213	0.166	5.71e-15	2.31e-10
GH_A08G1795	0	0.124777	0.235	0.216	0.00470578	1
GH_D05G2179	0	0.181437	0.452	0.383	6.09e-16	2.46e-11
GH_D08G1888	0	1.17242	0.408	0.204	3.85e-215	1.55e-210
GH_D11G0285	0	0.645277	0.221	0.141	1.68e-45	6.79e-41
GH_A10G1541	0	0.242295	0.286	0.249	1.23e-08	0.000495229
GH_A08G1287	0	0.138643	0.751	0.715	1.45e-20	5.85e-16
GH_A05G2544	0	0.415806	0.226	0.175	1.62e-17	6.56e-13
GH_D05G2565	0	0.361064	0.223	0.182	1.24e-12	5e-08
GH_A02G0667	0	0.49412	0.223	0.165	1.65e-23	6.67e-19
GH_D05G2497	0	0.329802	0.242	0.196	8.42e-14	3.4e-09
GH_D02G0678	0	0.538095	0.354	0.254	5.34e-49	2.16e-44
GH_A05G2493	0	0.356088	0.267	0.208	3.86e-20	1.56e-15
GH_D05G2509	0	0.405452	0.22	0.17	7.3e-18	2.95e-13
GH_D05G2507	0	0.601723	0.244	0.167	4.49e-39	1.81e-34
GH_D07G2291	0	0.390682	0.203	0.16	5.13e-14	2.07e-09
GH_D02G0665	0	0.440143	0.371	0.273	7.78e-44	3.14e-39
GH_A02G0652	0	0.340728	0.434	0.336	2.08e-37	8.42e-33
GH_A11G0550	0	0.573827	0.327	0.233	2.16e-46	8.72e-42
GH_D11G0577	0	0.392551	0.227	0.182	2.43e-14	9.82e-10
GH_D01G0111	0	0.129117	0.337	0.295	1.09e-07	0.00441268
GH_A05G2690	0	0.343035	0.743	0.655	2.01e-64	8.13e-60
GH_D05G2707	0	0.343187	0.211	0.168	4.3e-13	1.74e-08
GH_D05G2708	0	0.111565	0.213	0.196	0.0076877	1
GH_A06G0440	0	0.550262	0.463	0.332	2.95e-74	1.19e-69
GH_A05G2312	0	0.519033	0.28	0.202	2.31e-35	9.32e-31
GH_D06G0415	0	0.734002	0.474	0.319	4.36e-111	1.76e-106
GH_A02G0811	0	0.211597	0.295	0.244	9.97e-13	4.03e-08
GH_D04G0072	0	0.48028	0.213	0.154	1.11e-24	4.51e-20
GH_A05G2950	0	0.182795	0.263	0.232	1.37e-06	0.0554256
GH_D05G2968	0	0.292855	0.278	0.231	1.26e-12	5.08e-08
GH_A06G0497	0	0.248952	0.215	0.184	2.64e-07	0.0106876
GH_D05G2069	0	0.306333	0.306	0.247	8.67e-18	3.5e-13
GH_D05G2085	0	0.488002	0.344	0.248	8.05e-45	3.25e-40
GH_A05G2054	0	1.11704	0.432	0.233	9.33e-196	3.77e-191
GH_D01G1259	0	0.429599	0.53	0.402	6.08e-61	2.46e-56
GH_D05G2032	0	0.251054	0.328	0.27	3.82e-15	1.54e-10
GH_A05G1997	0	0.524877	0.498	0.37	2.26e-68	9.14e-64
GH_D02G1302	0	0.405878	0.352	0.273	7.73e-30	3.13e-25
GH_A03G1051	0	0.366261	0.528	0.434	3.14e-42	1.27e-37
GH_D02G1303	0	0.605395	0.526	0.376	7.46e-97	3.01e-92
GH_A03G1053	0	0.639102	0.397	0.268	2.06e-78	8.35e-74
GH_D13G0403	0	0.480928	0.24	0.17	3.29e-31	1.33e-26
GH_A04G1412	0	0.439901	0.24	0.178	3.74e-24	1.51e-19
GH_D04G1759	0	0.622535	0.203	0.136	9.05e-34	3.66e-29
GH_D01G0848	0	0.467353	0.661	0.569	1.4e-67	5.66e-63
GH_D05G3847	0	0.254767	0.475	0.371	1.31e-36	5.29e-32
GH_A04G0219	0	0.23149	0.974	0.96	6.16e-76	2.49e-71
GH_D13G1623	0	0.50869	0.325	0.226	8.71e-49	3.52e-44
GH_A01G0837	0	0.441143	0.536	0.408	5.41e-65	2.19e-60
GH_D08G0297	0	0.696812	0.204	0.13	6.77e-43	2.74e-38
GH_A08G0283	0	0.706189	0.21	0.134	8.63e-44	3.49e-39
GH_D08G0261	0	0.332506	0.453	0.369	5.46e-29	2.21e-24
GH_A08G0245	0	0.272202	0.324	0.261	9.24e-19	3.73e-14
GH_D09G1252	0	0.269174	0.212	0.171	2.22e-11	8.98e-07
GH_D10G0661	0	0.57546	0.39	0.262	1.82e-72	7.35e-68
GH_A09G1009	0	0.781897	0.575	0.38	1.5e-171	6.07e-167
GH_D09G0958	0	0.762351	0.7	0.499	4.23e-215	1.71e-210
GH_A10G0745	0	0.466972	0.978	0.948	1.11e-208	4.49e-204
GH_D10G0833	0	0.59499	0.883	0.809	3.03e-190	1.23e-185
GH_A07G2064	3	5.39048	0.208	0.006	0	0
GH_D09G0984	0	0.478852	0.306	0.209	2.32e-47	9.38e-43
GH_D10G0288	0	0.518981	0.452	0.323	4.91e-69	1.99e-64
GH_A04G1244	0	0.344275	0.336	0.268	5.88e-23	2.38e-18
GH_D04G1578	0	0.149409	0.211	0.187	0.000120664	1
GH_A01G0549	0	0.746173	0.546	0.358	3.14e-141	1.27e-136
GH_D01G0491	0	0.488934	0.224	0.167	3.07e-23	1.24e-18
GH_A01G0498	0	0.587978	0.312	0.219	5.25e-47	2.12e-42
GH_A10G2255	0	0.789247	0.313	0.197	1.02e-76	4.12e-72
GH_D10G0373	0	0.485624	0.217	0.155	1.42e-26	5.73e-22
GH_D04G0314	0	0.520449	0.44	0.322	9.05e-62	3.66e-57
GH_A05G4055	0	0.518382	0.635	0.506	8.9e-93	3.6e-88
GH_A01G0392	0	0.388222	0.255	0.199	6.14e-19	2.48e-14
GH_D10G0573	0	0.727065	0.622	0.433	3.34e-168	1.35e-163
GH_A05G1415	0	0.210062	0.232	0.202	1.87e-06	0.0755984
GH_A10G0545	0	0.862017	0.297	0.173	2.35e-91	9.49e-87
GH_D05G1430	0	0.227842	0.249	0.213	2.34e-08	0.000946784
GH_A05G2897	0	0.233659	0.39	0.329	1.13e-15	4.56e-11
GH_D05G2922	0	0.259115	0.488	0.397	2.05e-28	8.3e-24
GH_D11G2839	0	0.510485	0.226	0.167	3.17e-24	1.28e-19
GH_D08G2410	0	0.254902	0.304	0.26	4.5e-11	1.82e-06
GH_A08G2404	0	0.284847	0.294	0.235	8.26e-18	3.34e-13
GH_D11G2957	0	0.495099	0.24	0.18	1.23e-24	4.95e-20
GH_A11G2929	0	0.360034	0.221	0.175	4.66e-15	1.88e-10
GH_A11G2603	0	0.184269	0.337	0.281	8.53e-13	3.45e-08
GH_A10G2417	0	0.355868	0.205	0.165	7.99e-12	3.23e-07
GH_D05G4056	0	0.380516	0.335	0.247	4.27e-36	1.73e-31
GH_D11G2646	0	0.62495	0.565	0.429	1.39e-98	5.64e-94
GH_D02G1616	0	0.561964	0.227	0.164	7.95e-28	3.21e-23
GH_D11G3371	0	0.181605	0.467	0.417	2.8e-13	1.13e-08
GH_A13G2056	0	0.139206	0.465	0.404	1.6e-11	6.49e-07
GH_D13G2030	0	0.19207	0.397	0.339	1.92e-13	7.78e-09
GH_A06G0327	0	0.491808	0.24	0.177	1.06e-26	4.29e-22
GH_D06G0313	0	0.487557	0.222	0.162	7.2e-25	2.91e-20
GH_A02G0888	0	0.289182	0.208	0.165	3.11e-13	1.26e-08
GH_A08G2631	0	0.322783	0.226	0.184	4.92e-12	1.99e-07
GH_A11G0705	0	0.616441	0.27	0.185	2.04e-44	8.23e-40
GH_D02G1838	0	0.178693	0.295	0.251	1.1e-09	4.43e-05
GH_A03G1673	0	0.193603	0.393	0.323	9.33e-18	3.77e-13
GH_A03G1622	0	0.480988	0.276	0.202	2.44e-31	9.87e-27
GH_A03G1618	0	0.280228	0.273	0.235	1.51e-09	6.12e-05
GH_D02G1786	0	0.297989	0.276	0.23	5.79e-13	2.34e-08
GH_D13G0348	0	0.251676	0.293	0.24	3.69e-15	1.49e-10
GH_A03G2172	0	0.580802	0.273	0.196	1.18e-33	4.77e-29
GH_A05G1637	0	0.642054	0.5	0.354	2.2e-95	8.89e-91
GH_A06G1454	0	0.466202	0.631	0.527	2.3e-66	9.3e-62
GH_D05G1668	0	0.548335	0.468	0.337	2.92e-74	1.18e-69
GH_D06G1446	0	0.47897	0.515	0.387	1.99e-65	8.04e-61
GH_A06G1461	0	0.122017	0.208	0.192	0.00904416	1
GH_A01G0661	0	0.323078	0.296	0.219	2.61e-29	1.06e-24
GH_D10G0229	0	0.870286	0.778	0.593	1.02e-282	4.13e-278
GH_A10G0217	0	0.850003	0.934	0.831	0	0
GH_D07G1262	0	0.501759	0.22	0.163	2.06e-22	8.34e-18
GH_A07G1278	0	0.716943	0.284	0.18	7.61e-64	3.08e-59
GH_A03G2363	0	0.503093	0.201	0.146	2.21e-23	8.92e-19
GH_D10G0218	0	0.164438	0.273	0.234	4.38e-08	0.00177112
GH_A10G0109	0	0.41405	0.963	0.943	1.25e-168	5.05e-164
GH_A05G1725	0	0.331629	0.431	0.357	1.93e-23	7.79e-19
GH_D10G0121	0	0.110337	0.84	0.85	2.69e-13	1.09e-08
GH_D11G0193	0	0.364586	0.243	0.193	2.2e-16	8.87e-12
GH_A05G2001	0	0.431167	0.258	0.198	3.77e-22	1.52e-17
GH_D05G2036	0	0.428056	0.213	0.161	5.79e-19	2.34e-14
GH_D12G2536	0	0.11297	0.399	0.333	6.63e-14	2.68e-09
GH_A08G1134	0	0.498852	0.226	0.163	1.13e-27	4.56e-23
GH_A12G2551	0	1.07966	0.272	0.146	1.4e-106	5.65e-102
GH_D09G2000	0	0.69767	0.702	0.546	1.19e-172	4.82e-168
GH_A08G1234	0	0.188364	0.284	0.239	1.54e-10	6.24e-06
GH_D11G0247	0	0.208363	0.212	0.167	6.07e-13	2.45e-08
GH_D12G2614	0	0.445857	0.84	0.771	7.06e-116	2.85e-111
GH_A12G2594	0	0.446079	0.862	0.813	1.91e-107	7.71e-103
GH_D11G0171	0	0.190032	0.405	0.346	1.51e-13	6.08e-09
GH_A09G2027	0	0.299022	0.375	0.286	6.61e-32	2.67e-27
GH_A13G2001	0	0.484952	0.266	0.195	1.62e-29	6.55e-25
GH_D13G1961	0	0.479918	0.315	0.236	1.15e-33	4.66e-29
GH_A13G1816	0	0.517409	0.239	0.169	2.35e-31	9.52e-27
GH_D13G1772	0	0.836642	0.319	0.192	3.2e-92	1.29e-87
GH_D06G0097	0	0.558836	0.478	0.358	4.18e-65	1.69e-60
GH_D09G2043	8	5.01049	0.401	0.024	0	0
GH_D05G0254	0	0.701073	0.303	0.193	4.84e-67	1.95e-62
GH_A10G2177	0	0.2434	0.725	0.669	5.38e-37	2.17e-32
GH_D10G2276	0	0.135639	0.783	0.759	7.01e-17	2.83e-12
GH_D07G0846	0	0.299306	0.316	0.242	4.3e-25	1.74e-20
GH_A07G0843	0	0.301127	0.463	0.362	7.45e-37	3.01e-32
GH_D05G2938	0	0.467098	0.205	0.145	3.32e-25	1.34e-20
GH_A12G0526	0	0.28884	0.34	0.279	1.47e-18	5.93e-14
GH_A13G2255	0	0.533809	0.208	0.146	1.16e-27	4.68e-23
GH_D11G1746	10	4.76174	0.249	0.014	5.94e-275	2.4e-270
GH_D07G0598	0	0.500167	0.767	0.706	2.58e-93	1.04e-88
GH_A07G0593	0	0.419091	0.722	0.66	1.54e-62	6.24e-58
GH_D04G2023	0	0.114442	0.204	0.18	0.000150508	1
GH_A12G2074	0	0.39247	0.875	0.839	4.26e-106	1.72e-101
GH_D12G2076	0	0.344971	0.758	0.704	1.57e-56	6.36e-52
GH_D01G1843	0	0.356922	0.247	0.179	1.58e-27	6.4e-23
GH_A03G1550	0	0.232933	0.265	0.22	2.12e-11	8.56e-07
GH_D02G1539	0	0.631773	0.54	0.396	2.98e-100	1.2e-95
GH_D12G1731	0	0.511136	0.28	0.202	4.35e-35	1.76e-30
GH_A03G1301	0	0.144025	0.214	0.186	8.05e-06	0.32541
GH_D02G1490	0	0.286651	0.254	0.199	4.59e-17	1.86e-12
GH_D02G1856	0	0.494463	0.457	0.333	2.03e-64	8.23e-60
GH_A03G1700	0	0.232553	0.391	0.311	2.85e-25	1.15e-20
GH_A04G1185	0	0.257519	0.263	0.207	7.83e-17	3.17e-12
GH_D12G1865	0	0.777165	0.269	0.167	2.69e-65	1.09e-60
GH_A12G1869	0	0.473212	0.633	0.529	1.06e-72	4.27e-68
GH_A13G0555	0	0.642346	0.258	0.168	1.29e-50	5.21e-46
GH_D12G1871	0	0.439759	0.794	0.723	1.17e-101	4.74e-97
GH_A12G1917	0	0.344222	0.283	0.22	2.62e-21	1.06e-16
GH_D12G1916	0	0.368283	0.257	0.204	1.41e-17	5.71e-13
GH_D13G0714	0	0.352416	0.524	0.446	7.99e-31	3.23e-26
GH_A12G1892	0	0.135865	0.211	0.184	1.68e-05	0.68094
GH_A12G1834	0	0.381878	0.4	0.305	2.5e-37	1.01e-32
GH_D12G1829	0	0.406337	0.569	0.49	1.76e-41	7.1e-37
GH_D05G3363	0	0.392146	0.232	0.17	1.81e-24	7.31e-20
GH_A05G3401	0	0.545024	0.405	0.286	3.9e-62	1.58e-57
GH_A05G3251	0	0.187388	0.27	0.231	1e-08	0.000405124
GH_A05G3186	0	0.765426	0.206	0.126	3.91e-50	1.58e-45
GH_D05G3210	0	0.567131	0.347	0.241	1.06e-55	4.3e-51
GH_A01G1632	0	0.372487	0.515	0.403	2.84e-47	1.15e-42
GH_A05G2466	0	0.269366	0.736	0.705	2.65e-33	1.07e-28
GH_D05G1448	0	0.966638	0.313	0.183	1.77e-100	7.15e-96
GH_D10G0601	0	0.130956	0.223	0.202	0.00113688	1
GH_A10G0570	0	0.257918	0.247	0.212	1.25e-08	0.000504706
GH_D09G0936	0	0.992765	0.2	0.109	1e-70	4.04e-66
GH_D12G2651	0	0.636576	0.2	0.13	1.47e-38	5.94e-34
GH_D10G0615	0	0.151734	0.253	0.223	6.31e-06	0.255059
GH_A01G0113	0	0.338051	0.275	0.223	3.85e-16	1.56e-11
GH_D01G0104	0	0.439471	0.256	0.201	9.86e-20	3.98e-15
GH_A09G1893	0	0.322645	0.215	0.166	2.83e-16	1.14e-11
GH_D09G1845	0	0.531897	0.263	0.185	7.43e-37	3e-32
GH_A12G2037	0	0.336627	0.239	0.186	1.1e-17	4.43e-13
GH_A12G2055	0	0.102581	0.297	0.215	5.93e-28	2.4e-23
GH_A12G2017	0	0.328852	0.202	0.162	6.05e-12	2.45e-07
GH_D06G0299	0	0.386623	0.232	0.183	2.26e-16	9.14e-12
GH_A06G0313	0	0.456263	0.237	0.18	7.62e-22	3.08e-17
GH_A11G0302	0	0.12478	0.323	0.273	1.49e-10	6.01e-06
GH_D05G0354	0	0.130994	0.297	0.273	0.000623282	1
GH_D05G1979	0	0.278824	0.258	0.206	4.84e-16	1.96e-11
GH_A05G1939	0	0.207951	0.37	0.319	1.11e-11	4.48e-07
GH_D05G1894	0	0.866865	0.705	0.521	2.45e-229	9.89e-225
GH_A05G1856	0	0.953816	0.358	0.205	1.36e-124	5.5e-120
GH_D05G1883	0	0.268714	0.339	0.285	4.09e-14	1.65e-09
GH_A05G1846	0	0.551675	0.375	0.28	9.56e-45	3.86e-40
GH_A06G0008	0	0.692466	0.204	0.13	4.49e-42	1.81e-37
GH_A04G1674	0	0.248139	0.453	0.383	1.38e-19	5.57e-15
GH_D04G2021	0	0.254751	0.382	0.32	2.22e-16	8.98e-12
GH_D02G0760	0	0.221585	0.399	0.311	3.93e-27	1.59e-22
GH_D02G0786	0	0.357373	0.308	0.251	2.53e-18	1.02e-13
GH_A05G2331	0	0.478663	0.467	0.352	6.38e-55	2.58e-50
GH_D05G2353	0	0.449056	0.452	0.348	3.15e-47	1.27e-42
GH_A06G0445	0	0.135345	0.279	0.25	4.06e-05	1
GH_D06G0421	0	0.139668	0.205	0.189	0.00672669	1
GH_A06G0441	0	0.467276	0.51	0.391	1.43e-59	5.76e-55
GH_D06G0416	0	0.458143	0.382	0.286	3.91e-42	1.58e-37
GH_D06G0384	0	0.240961	0.568	0.487	4.42e-25	1.79e-20
GH_A06G0401	0	0.384471	0.866	0.805	5.84e-97	2.36e-92
GH_D05G2304	0	0.236733	0.631	0.58	1.1e-22	4.47e-18
GH_A05G2259	0	0.115862	0.383	0.328	1.28e-10	5.17e-06
GH_D05G2280	0	0.436451	0.234	0.174	3.02e-23	1.22e-18
GH_A06G0378	0	1.00177	0.223	0.117	5.44e-88	2.2e-83
GH_A01G1278	0	0.248512	0.265	0.224	4.37e-10	1.77e-05
GH_D13G0539	0	0.184798	0.244	0.208	3.43e-08	0.00138707
GH_A13G1787	0	0.367948	0.268	0.206	7.13e-22	2.88e-17
GH_D13G1740	0	0.403564	0.323	0.247	8.6e-29	3.48e-24
GH_D13G1739	0	0.569661	0.797	0.685	2.19e-147	8.86e-143
GH_D01G0359	0	0.964346	0.274	0.152	3e-97	1.21e-92
GH_A13G1786	0	0.509929	0.761	0.652	7.16e-122	2.89e-117
GH_D01G0413	0	0.196405	0.346	0.289	2.82e-14	1.14e-09
GH_A01G0422	0	0.31385	0.264	0.209	2.75e-17	1.11e-12
GH_A04G0493	0	0.418713	0.205	0.151	2.09e-20	8.44e-16
GH_A02G0150	0	0.380039	0.37	0.293	2.35e-28	9.49e-24
GH_D12G0477	0	0.332303	0.331	0.269	1.75e-19	7.09e-15
GH_A05G1311	0	0.265902	0.221	0.175	9.89e-14	4e-09
GH_A09G1017	0	0.159043	0.292	0.257	1.1e-06	0.0445259
GH_A10G0756	0	0.168066	0.5	0.416	1.83e-22	7.4e-18
GH_D05G1264	0	0.421396	0.573	0.478	5.57e-51	2.25e-46
GH_A05G1267	0	0.401336	0.895	0.851	6.77e-124	2.74e-119
GH_D10G0817	0	0.515282	0.296	0.212	2.1e-39	8.48e-35
GH_D10G0798	0	0.169059	0.476	0.426	1.19e-11	4.82e-07
GH_A10G0776	0	0.392801	0.643	0.553	3.86e-53	1.56e-48
GH_D06G2141	0	0.105751	0.309	0.281	0.000793811	1
GH_D05G1190	0	0.277512	0.93	0.928	6.25e-57	2.53e-52
GH_A11G0777	0	0.505139	0.344	0.251	1.97e-43	7.95e-39
GH_D11G0811	0	0.568059	0.297	0.205	5.7e-46	2.31e-41
GH_A05G3428	0	0.247498	0.306	0.258	4.53e-12	1.83e-07
GH_A01G1655	0	0.184687	0.233	0.202	7.4e-07	0.029897
GH_A03G1445	0	0.419393	0.284	0.216	1.48e-25	5.98e-21
GH_D02G1597	0	0.656826	0.3	0.192	7.01e-64	2.83e-59
GH_A12G1694	0	0.645114	0.483	0.331	9.13e-101	3.69e-96
GH_D12G1691	0	0.181917	0.374	0.303	1.92e-18	7.75e-14
GH_D04G2056	0	0.76962	0.453	0.31	3.12e-96	1.26e-91
GH_D01G1748	0	0.271696	0.662	0.625	1.56e-23	6.31e-19
GH_D07G0870	0	0.228823	0.23	0.184	8.89e-13	3.59e-08
GH_A01G1598	0	0.747147	0.216	0.138	9.35e-46	3.78e-41
GH_D12G1730	0	0.382464	0.241	0.184	1.2e-20	4.85e-16
GH_D02G1518	0	0.312538	0.339	0.283	7.89e-16	3.19e-11
GH_A01G1627	0	0.171465	0.232	0.205	2.09e-05	0.844546
GH_D12G1742	0	0.194352	0.33	0.291	4.48e-08	0.00181058
GH_D04G0275	0	0.338574	0.338	0.256	3.17e-30	1.28e-25
GH_D08G2566	0	0.421725	0.229	0.171	3.66e-22	1.48e-17
GH_D12G1854	0	0.547171	0.478	0.346	3.3e-74	1.33e-69
GH_A12G1855	0	0.326192	0.535	0.451	1.15e-32	4.66e-28
GH_D09G1185	0	0.750526	0.342	0.217	6.42e-83	2.6e-78
GH_D13G0754	0	0.582423	0.372	0.26	1.34e-59	5.41e-55
GH_A05G3128	0	0.376293	0.524	0.411	1.13e-48	4.57e-44
GH_A13G0801	0	0.447686	0.245	0.184	5e-24	2.02e-19
GH_D13G0364	0	0.649948	0.243	0.159	2.11e-46	8.52e-42
GH_A03G1249	0	0.407958	0.328	0.248	1.5e-32	6.07e-28
GH_A09G0247	0	0.513201	0.226	0.161	8.71e-29	3.52e-24
GH_D09G0243	0	0.648794	0.273	0.187	7.6e-46	3.07e-41
GH_D13G0892	0	0.244055	0.242	0.194	3e-13	1.21e-08
GH_A13G1074	0	0.130906	0.203	0.177	2.94e-05	1
GH_A08G0560	0	0.249104	0.211	0.176	3.81e-09	0.00015407
GH_D10G1771	0	0.512433	0.95	0.865	9.75e-230	3.94e-225
GH_A12G1760	0	0.613117	0.39	0.267	5.85e-72	2.37e-67
GH_D12G1756	0	0.190662	0.301	0.269	6.53e-06	0.263746
GH_A06G0838	0	0.521948	0.74	0.646	1.63e-105	6.61e-101
GH_D06G0808	0	0.165064	0.312	0.261	2.65e-12	1.07e-07
GH_D07G0150	0	0.108856	0.58	0.535	2.45e-10	9.9e-06
GH_A05G0126	0	0.707542	0.511	0.339	4.22e-125	1.71e-120
GH_D13G2444	0	0.37605	0.319	0.257	1.44e-20	5.82e-16
GH_A13G2455	0	0.294103	0.232	0.196	1.26e-09	5.1e-05
GH_D11G0531	0	1.39162	0.261	0.123	3.24e-141	1.31e-136
GH_D01G0087	0	0.208611	0.279	0.208	1.46e-23	5.91e-19
GH_A13G0398	0	0.787213	0.223	0.131	2.33e-61	9.41e-57
GH_D12G0255	0	0.680463	0.292	0.193	1.94e-56	7.86e-52
GH_A01G1969	0	1.07294	0.237	0.123	1.26e-98	5.1e-94
GH_D12G0323	0	0.116624	0.822	0.832	2e-11	8.06e-07
GH_A01G1875	0	0.285264	0.331	0.257	7.96e-24	3.22e-19
GH_D01G1983	0	0.31441	0.486	0.38	6.37e-39	2.58e-34
GH_D05G0236	0	0.48188	0.213	0.154	2.37e-25	9.56e-21
GH_D02G2110	0	0.21927	0.431	0.359	3.5e-20	1.42e-15
GH_D11G0309	0	0.453698	0.977	0.897	2.47e-238	9.96e-234
GH_A11G0296	0	0.36023	0.815	0.711	6.08e-99	2.46e-94
GH_D09G1174	0	0.515196	0.29	0.208	1.16e-37	4.7e-33
GH_D07G1895	0	0.320001	0.582	0.528	2.62e-24	1.06e-19
GH_A02G2009	0	0.401831	0.421	0.325	2.17e-38	8.77e-34
GH_D12G0336	0	0.251252	0.737	0.719	4.85e-24	1.96e-19
GH_A12G0369	0	0.402501	0.35	0.282	9.08e-25	3.67e-20
GH_D01G0030	0	0.533325	0.256	0.174	4.23e-40	1.71e-35
GH_D06G0436	0	0.158277	0.228	0.2	1.25e-05	0.50441
GH_A02G1975	0	0.502402	0.991	0.959	5.27e-258	2.13e-253
GH_D01G1127	0	0.446537	0.961	0.946	1.02e-133	4.12e-129
GH_D02G2448	0	0.303727	0.949	0.933	5.4e-78	2.18e-73
GH_A01G1085	0	0.240176	0.961	0.966	2.16e-42	8.72e-38
GH_D03G0090	0	0.415538	0.939	0.901	5.78e-130	2.34e-125
GH_A10G0975	0	0.269221	0.271	0.22	1.9e-14	7.68e-10
GH_A11G1898	0	1.27889	0.231	0.098	1.33e-145	5.37e-141
GH_D08G2680	0	0.458693	0.361	0.281	1.15e-33	4.63e-29
GH_A08G0954	0	0.179921	0.776	0.76	1.45e-19	5.86e-15
GH_D08G0959	0	0.308278	0.834	0.797	2.97e-59	1.2e-54
GH_A07G0132	0	0.683623	0.363	0.241	8.04e-75	3.25e-70
GH_D05G0290	0	0.402667	0.36	0.281	1.25e-30	5.05e-26
GH_D13G2222	0	0.560836	0.217	0.152	1.17e-30	4.73e-26
GH_D07G0067	0	0.529046	0.286	0.202	8.74e-41	3.53e-36
GH_A13G2256	0	0.561724	0.232	0.161	1.2e-33	4.84e-29
GH_A07G0060	0	0.431064	0.299	0.22	8.64e-33	3.49e-28
GH_A01G0205	0	0.140293	0.286	0.229	1.97e-14	7.96e-10
GH_A10G0255	0	0.364312	0.319	0.249	1.27e-24	5.15e-20
GH_D10G0268	0	0.312754	0.317	0.261	6.1e-17	2.47e-12
GH_A01G0175	0	0.382583	0.564	0.458	5.06e-49	2.04e-44
GH_A12G0273	0	0.418323	0.328	0.249	2.89e-31	1.17e-26
GH_D12G0279	0	0.173579	0.535	0.494	1.92e-10	7.76e-06
GH_D13G0330	0	0.244888	0.799	0.763	1.02e-37	4.12e-33
GH_A13G0334	0	0.313843	0.802	0.754	2.1e-46	8.49e-42
GH_D12G0274	0	0.204518	0.228	0.189	4.6e-10	1.86e-05
GH_D03G0333	0	0.194294	0.23	0.189	2.28e-10	9.21e-06
GH_A02G1731	0	0.212997	0.224	0.187	1.62e-09	6.56e-05
GH_A02G1742	0	0.454956	0.803	0.739	9.18e-96	3.71e-91
GH_D11G2125	0	0.330858	0.211	0.169	9.52e-13	3.85e-08
GH_D03G0252	0	0.424001	0.596	0.49	6.2e-59	2.5e-54
GH_A12G0758	0	0.405402	0.24	0.183	1.58e-20	6.38e-16
GH_A12G0749	0	0.39647	0.265	0.207	2.61e-20	1.06e-15
GH_D03G0188	0	0.630293	0.25	0.169	1.92e-42	7.75e-38
GH_D03G0171	0	0.273831	0.266	0.218	2.58e-13	1.04e-08
GH_A02G1884	0	0.175858	0.268	0.23	1.01e-08	0.000409874
GH_A05G0073	0	0.253972	0.535	0.46	7.88e-23	3.19e-18
GH_D05G0546	0	0.191598	0.225	0.181	5.39e-12	2.18e-07
GH_D10G0008	0	0.43034	0.492	0.394	4.77e-43	1.93e-38
GH_D06G1184	0	0.177921	0.838	0.788	2.75e-46	1.11e-41
GH_A05G0652	0	0.419655	0.248	0.182	1.5e-25	6.05e-21
GH_D06G1175	0	0.471029	0.725	0.604	1.4e-103	5.65e-99
GH_A06G1340	0	0.507497	0.634	0.496	2.97e-96	1.2e-91
GH_A05G0624	0	0.302979	0.306	0.237	1.79e-22	7.22e-18
GH_D05G0621	0	0.514664	0.306	0.22	3.96e-40	1.6e-35
GH_A07G0363	0	0.181517	0.203	0.179	7.21e-05	1
GH_D05G0578	0	0.339186	0.225	0.185	1.26e-11	5.09e-07
GH_A13G2105	0	0.475165	0.282	0.21	4.69e-30	1.9e-25
GH_A05G0554	0	0.375535	0.251	0.193	2.63e-20	1.06e-15
GH_A05G0111	0	0.166304	0.269	0.234	7.14e-07	0.0288707
GH_D05G0115	0	0.128431	0.263	0.233	2e-05	0.809444
GH_A05G0500	0	0.290846	0.509	0.428	5.06e-28	2.05e-23
GH_D05G0387	0	0.36353	0.444	0.354	4.52e-33	1.83e-28
GH_A05G0383	0	0.111412	0.202	0.185	0.00804615	1
GH_A05G0365	0	0.211382	0.224	0.19	5.31e-08	0.00214437
GH_D06G0134	0	0.380106	0.223	0.17	9.11e-19	3.68e-14
GH_A06G0150	0	0.476282	0.312	0.227	2.44e-38	9.85e-34
GH_A05G2004	0	0.266781	0.433	0.36	7.73e-22	3.12e-17
GH_D02G0950	0	0.413583	0.375	0.29	2.26e-32	9.12e-28
GH_A05G0197	0	0.725858	0.671	0.508	2.5e-162	1.01e-157
GH_D05G0200	0	0.616506	0.759	0.644	7.23e-154	2.92e-149
GH_D05G0215	0	0.573567	0.246	0.166	5.37e-40	2.17e-35
GH_A09G2107	8	4.56394	0.326	0.027	0	0
GH_A07G1323	0	0.300781	0.214	0.177	8.09e-10	3.27e-05
GH_D07G1194	0	0.453919	0.398	0.315	8.4e-34	3.39e-29
GH_D09G1100	0	0.29704	0.316	0.256	9.52e-18	3.85e-13
GH_A09G1146	0	0.313643	0.305	0.247	9.94e-18	4.02e-13
GH_D07G1177	0	0.414753	0.32	0.248	2.1e-26	8.48e-22
GH_D05G0831	0	0.138714	0.664	0.643	2.2e-10	8.88e-06
GH_D07G1135	0	0.319988	0.237	0.195	4.76e-12	1.92e-07
GH_A07G1154	0	0.303085	0.294	0.237	2.46e-17	9.93e-13
GH_D05G1068	0	0.636342	0.273	0.178	2.38e-52	9.6e-48
GH_A07G1051	0	0.975234	0.377	0.181	2.08e-193	8.4e-189
GH_D13G2560	0	0.212928	0.818	0.816	2.77e-30	1.12e-25
GH_A13G2570	0	0.119979	0.822	0.829	6.47e-17	2.61e-12
GH_D10G2481	0	0.202498	0.579	0.516	6.26e-20	2.53e-15
GH_A10G2391	0	0.252647	0.29	0.231	3.06e-17	1.24e-12
GH_D13G2548	0	0.528919	0.234	0.169	1.98e-29	7.99e-25
GH_A02G0293	0	0.330275	0.773	0.721	1.51e-61	6.1e-57
GH_D13G2521	0	0.249165	0.33	0.271	1.94e-16	7.84e-12
GH_A08G2285	0	0.222415	0.869	0.847	1.35e-45	5.45e-41
GH_A03G0387	0	0.777838	0.601	0.41	2.65e-167	1.07e-162
GH_D03G1588	0	0.769906	0.347	0.209	2.97e-98	1.2e-93
GH_A03G0331	0	0.207328	0.811	0.797	2.84e-32	1.15e-27
GH_D03G1640	0	0.236883	0.662	0.62	3.94e-22	1.59e-17
GH_D09G2260	0	0.577517	0.27	0.178	4.14e-49	1.67e-44
GH_A01G2500	0	0.646429	0.335	0.223	2.01e-65	8.1e-61
GH_D01G2575	0	0.688245	0.479	0.322	9.28e-110	3.75e-105
GH_A13G0055	0	0.643556	0.802	0.694	5.08e-161	2.06e-156
GH_D03G1367	11	4.23683	0.395	0.06	2.03e-102	8.21e-98
GH_D13G0052	0	0.1536	0.308	0.256	2.41e-12	9.73e-08
GH_A13G2095	0	0.303018	0.218	0.179	1.12e-10	4.53e-06
GH_D07G0904	0	0.155681	0.983	0.953	2.37e-26	9.59e-22
GH_A07G0906	0	0.380667	0.586	0.48	2.78e-51	1.13e-46
GH_D07G0907	0	0.147632	0.474	0.39	2.26e-20	9.12e-16
GH_D07G2041	0	0.274328	0.458	0.387	1.03e-20	4.17e-16
GH_A11G1628	0	0.886232	0.354	0.204	2.02e-120	8.15e-116
GH_D09G1222	0	0.850995	0.205	0.119	7.32e-60	2.96e-55
GH_A10G1308	0	0.113343	0.371	0.326	6.15e-08	0.00248622
GH_A09G2487	0	0.690273	0.324	0.201	4.57e-80	1.85e-75
GH_D09G2422	0	0.782522	0.307	0.183	1.17e-86	4.71e-82
GH_D04G0763	0	0.220162	0.256	0.225	8.36e-07	0.0337841
GH_D02G1893	0	0.133992	0.26	0.234	0.000173194	1
GH_A05G3516	0	0.208446	0.327	0.28	1.35e-10	5.46e-06
GH_D01G0215	0	0.292669	0.217	0.185	3.12e-08	0.00126192
GH_D11G3583	0	0.91288	0.283	0.163	9.74e-91	3.94e-86
GH_D01G0455	0	0.218118	0.443	0.375	1.68e-16	6.78e-12
GH_A06G2269	0	0.607653	0.216	0.147	1.24e-34	5.03e-30
GH_D06G2308	0	0.398425	0.225	0.178	1.06e-15	4.29e-11
GH_D05G1523	0	0.411918	0.808	0.759	1.28e-86	5.17e-82
GH_D02G2596	0	0.456865	0.295	0.21	4.04e-38	1.63e-33
GH_A03G2434	0	0.544622	0.49	0.353	1.34e-75	5.43e-71
GH_A12G0463	0	0.148756	0.225	0.2	5.93e-05	1
GH_A01G2333	0	0.595869	0.458	0.323	5.57e-79	2.25e-74
GH_D01G2411	0	0.530975	0.447	0.321	2.08e-66	8.42e-62
GH_D09G1513	0	0.438221	0.247	0.182	3.37e-26	1.36e-21
GH_D01G2327	0	0.291502	0.881	0.85	1.04e-71	4.22e-67
GH_A09G1552	0	0.162637	0.396	0.338	8.85e-13	3.58e-08
GH_D01G1502	0	0.40244	0.377	0.273	1.5e-45	6.06e-41
GH_A01G1420	0	0.361289	0.634	0.519	3.75e-61	1.52e-56
GH_A04G0868	0	0.504373	0.2	0.144	5.75e-24	2.32e-19
GH_D11G3715	0	0.251861	0.232	0.195	1.99e-09	8.04e-05
GH_D04G1194	0	0.466478	0.671	0.602	2.96e-62	1.2e-57
GH_A04G0874	0	0.590884	0.633	0.513	2.14e-97	8.67e-93
GH_D09G1626	0	0.274087	0.212	0.173	6.67e-11	2.7e-06
GH_A09G1682	0	0.246392	0.249	0.205	1.32e-11	5.32e-07
GH_A09G1678	0	0.268042	0.244	0.207	2.64e-09	0.000106609
GH_D09G1623	0	0.354953	0.21	0.167	2.07e-13	8.38e-09
GH_D04G0842	0	0.36158	0.252	0.202	5.67e-16	2.29e-11
GH_D01G2446	0	0.266677	0.301	0.243	6.92e-17	2.8e-12
GH_D01G2456	0	0.150831	0.204	0.175	2.83e-06	0.114379
GH_A01G2410	0	0.342248	0.762	0.71	6.16e-56	2.49e-51
GH_D01G2487	0	0.298686	0.662	0.594	2.44e-36	9.84e-32
GH_A12G1745	0	0.77047	0.452	0.291	1.56e-120	6.32e-116
GH_A04G1069	0	0.359294	0.217	0.176	1.55e-12	6.28e-08
GH_D04G1409	0	0.612376	0.419	0.288	2.53e-78	1.02e-73
GH_A04G1070	0	0.14866	0.233	0.196	7.56e-08	0.00305748
GH_D04G1410	0	0.255584	0.208	0.17	2.22e-10	8.99e-06
GH_A09G1809	0	0.246176	0.206	0.152	1.69e-18	6.83e-14
GH_D04G1451	0	0.794083	0.518	0.346	2.62e-139	1.06e-134
GH_A04G1108	0	0.704584	0.569	0.399	4.03e-132	1.63e-127
GH_D09G1768	0	0.6292	0.455	0.32	4.39e-83	1.78e-78
GH_D04G1477	0	0.750431	0.47	0.298	1.12e-129	4.52e-125
GH_D01G2550	0	0.525738	0.271	0.198	4.15e-32	1.68e-27
GH_A01G2488	0	0.220005	0.284	0.242	5.57e-10	2.25e-05
GH_D01G2563	0	0.404924	0.255	0.199	6.27e-20	2.54e-15
GH_A02G0058	0	0.104824	0.5	0.459	6.81e-07	0.0275317
GH_D02G0058	0	0.155158	0.528	0.485	1.34e-08	0.000540971
GH_A03G0350	0	0.191353	0.903	0.893	1.32e-41	5.32e-37
GH_D03G1623	0	0.208431	0.939	0.929	2.78e-51	1.12e-46
GH_A13G2358	0	0.50208	0.281	0.208	2.3e-30	9.29e-26
GH_D04G0044	0	0.412244	0.23	0.17	2.09e-23	8.46e-19
GH_D10G2414	0	0.35531	0.417	0.331	1.36e-31	5.48e-27
GH_A10G2318	0	0.158121	0.303	0.266	3.4e-07	0.0137352
GH_A05G3701	0	0.203999	0.21	0.187	6.93e-05	1
GH_D04G0648	0	0.331627	0.37	0.306	1.48e-19	5.99e-15
GH_A10G2427	0	1.0482	0.202	0.103	7.09e-84	2.86e-79
GH_D10G2526	0	0.974527	0.282	0.155	2.98e-104	1.2e-99
GH_D10G2556	0	0.42356	0.254	0.184	5.22e-29	2.11e-24
GH_A10G2448	0	0.254038	0.325	0.264	3.39e-17	1.37e-12
GH_A10G2468	0	0.384381	0.392	0.293	2.3e-41	9.29e-37
GH_D10G2578	0	0.437267	0.288	0.205	5.29e-37	2.14e-32
GH_A10G2479	0	0.179641	0.215	0.187	5.64e-06	0.227795
GH_D10G2667	0	0.599827	0.215	0.147	1.25e-33	5.05e-29
GH_A06G1897	0	0.633151	0.242	0.163	5.54e-42	2.24e-37
GH_A10G2536	0	0.550377	0.232	0.165	2e-30	8.07e-26
GH_D10G2690	0	0.382907	0.614	0.524	3.9e-50	1.58e-45
GH_A05G3106	0	0.534418	0.67	0.55	1.63e-96	6.59e-92
GH_A13G0168	0	0.542578	0.998	0.99	0	0
GH_D13G0176	0	0.537877	0.995	0.991	0	0
GH_A10G2586	0	0.284349	0.803	0.772	1.41e-50	5.72e-46
GH_D05G3108	0	0.144004	0.489	0.438	4.57e-10	1.85e-05
GH_A10G2605	0	0.584249	0.474	0.333	1.34e-83	5.41e-79
GH_D09G1791	0	0.798661	0.255	0.16	1.25e-60	5.04e-56
GH_A13G0010	0	0.303282	0.223	0.179	6.19e-13	2.5e-08
GH_D11G3494	0	0.232994	0.411	0.325	1.71e-25	6.9e-21
GH_A01G2113	0	0.228074	0.285	0.232	1.86e-14	7.5e-10
GH_D07G0305	0	0.346069	0.662	0.588	3.84e-55	1.55e-50
GH_D02G2228	0	0.173514	0.909	0.882	2.33e-37	9.41e-33
GH_D13G0025	0	0.280588	0.998	0.993	1.81e-120	7.32e-116
GH_A09G1394	0	0.888235	0.497	0.313	1.68e-158	6.78e-154
GH_D09G1343	0	0.667871	0.527	0.393	1.04e-90	4.21e-86
GH_D02G2115	0	0.188672	0.706	0.68	1.52e-13	6.14e-09
GH_D08G2049	0	0.162958	0.284	0.242	4.77e-09	0.000192633
GH_D08G0331	0	0.469364	0.615	0.51	2.35e-67	9.48e-63
GH_A08G0313	0	0.299011	0.441	0.337	1.09e-38	4.42e-34
GH_A12G1054	0	0.168664	0.436	0.369	2.96e-16	1.2e-11
GH_A10G1474	0	0.255411	0.382	0.302	4.39e-25	1.77e-20
GH_A02G0148	0	0.187395	0.272	0.228	1.88e-10	7.6e-06
GH_D02G0152	0	0.283743	0.292	0.234	1.28e-17	5.19e-13
GH_D10G1397	0	0.103229	0.241	0.205	2.36e-07	0.00952979
GH_D10G1439	0	0.545733	0.305	0.223	1.52e-38	6.15e-34
GH_A10G1454	0	0.570928	0.534	0.391	2.35e-87	9.5e-83
GH_A03G1224	0	0.54797	0.394	0.278	1.99e-60	8.04e-56
GH_D02G1414	0	0.576619	0.864	0.786	5.77e-183	2.33e-178
GH_D02G0071	0	0.304097	0.206	0.17	7.95e-10	3.21e-05
GH_A02G0069	0	0.394393	0.212	0.166	2.46e-15	9.96e-11
GH_D11G0806	0	0.409043	0.243	0.187	3.5e-20	1.41e-15
GH_A08G1663	0	0.346452	0.306	0.24	9.81e-23	3.97e-18
GH_D12G2428	0	0.323625	0.724	0.648	1.07e-50	4.31e-46
GH_D08G2010	0	0.605639	0.275	0.179	7.95e-53	3.22e-48
GH_D09G2035	0	0.566887	0.229	0.155	3.83e-37	1.55e-32
GH_D08G1589	0	0.476153	0.219	0.158	6.46e-25	2.61e-20
GH_D07G1551	0	0.347579	0.237	0.176	4.21e-22	1.7e-17
GH_A11G0936	0	0.146384	0.349	0.298	1.2e-10	4.86e-06
GH_A11G0939	0	0.278535	0.31	0.254	3.69e-16	1.49e-11
GH_D11G0965	0	0.116963	0.21	0.193	0.00579314	1
GH_D11G0979	0	0.405526	0.481	0.378	2.69e-44	1.09e-39
GH_D12G1241	0	0.270056	0.289	0.236	8.82e-15	3.56e-10
GH_A12G1237	0	0.311916	0.38	0.303	9.52e-26	3.85e-21
GH_A11G0951	0	0.231134	0.639	0.595	4.99e-20	2.02e-15
GH_D08G1552	0	0.228124	0.306	0.257	5.31e-12	2.15e-07
GH_A08G1534	0	0.244844	0.225	0.192	9.57e-08	0.00386619
GH_D08G1536	0	0.38619	0.343	0.263	9.44e-31	3.81e-26
GH_A08G1520	0	0.279346	0.28	0.231	7.58e-14	3.06e-09
GH_A08G1518	0	0.291741	0.344	0.279	1.16e-19	4.7e-15
GH_D08G1534	0	0.342323	0.249	0.192	6.91e-19	2.79e-14
GH_A13G2311	0	0.32533	0.309	0.228	1.2e-29	4.86e-25
GH_A07G1489	0	0.251974	0.478	0.404	4.61e-22	1.86e-17
GH_D07G1488	0	0.55434	0.472	0.332	4.93e-82	1.99e-77
GH_A11G1034	0	0.832479	0.272	0.167	9.19e-70	3.71e-65
GH_A12G1309	0	1.08368	0.222	0.104	3.77e-113	1.52e-108
GH_D13G1275	10	3.59198	0.345	0.067	9.19e-112	3.71e-107
GH_D01G2295	0	0.423565	0.788	0.701	9e-93	3.64e-88
GH_D05G1946	12	3.57356	0.442	0.049	2.97e-160	1.2e-155
GH_A08G1434	0	0.686963	0.434	0.291	6.01e-93	2.43e-88
GH_A03G0596	11	3.4787	0.399	0.083	9.56e-71	3.86e-66
GH_D08G1455	0	0.533215	0.588	0.471	5.66e-82	2.29e-77
GH_A07G1376	8	3.46237	0.208	0.036	1.05e-124	4.26e-120
GH_D12G1417	0	0.800995	0.847	0.71	1.07e-296	4.34e-292
GH_A13G1345	10	3.45168	0.234	0.049	5.93e-66	2.4e-61
GH_A12G1401	0	0.72373	0.931	0.836	0	0
GH_A11G1199	0	0.756252	0.334	0.211	6.82e-82	2.76e-77
GH_D11G1229	0	1.07049	0.39	0.198	4.01e-189	1.62e-184
GH_D08G0509	0	0.411759	0.252	0.196	1.93e-20	7.79e-16
GH_A05G3910	0	0.670836	0.276	0.184	1.18e-52	4.77e-48
GH_A05G3909	0	0.923605	0.696	0.441	0	0
GH_D04G0460	0	0.892894	0.536	0.314	5.49e-209	2.22e-204
GH_A07G2332	0	0.214137	0.426	0.339	5.32e-25	2.15e-20
GH_D04G0481	0	0.140225	0.37	0.32	3.71e-10	1.5e-05
GH_D09G0306	0	0.335377	0.224	0.191	4.05e-09	0.000163678
GH_D07G0719	0	0.280803	0.269	0.208	1.05e-19	4.23e-15
GH_A05G3784	0	0.953654	0.289	0.15	1.16e-120	4.69e-116
GH_A09G0349	0	0.445308	0.237	0.17	2.61e-28	1.05e-23
GH_D09G0007	0	0.222187	0.31	0.264	4.27e-11	1.73e-06
GH_D12G2031	0	0.243201	0.826	0.807	1.94e-40	7.85e-36
GH_A12G2031	0	0.170202	0.612	0.572	3.75e-13	1.52e-08
GH_A07G0877	0	0.431172	0.26	0.19	1.99e-28	8.04e-24
GH_A08G0581	0	0.181339	0.209	0.178	3.18e-07	0.0128734
GH_A08G0395	0	0.200489	0.353	0.295	7.94e-14	3.21e-09
GH_D08G0419	0	0.199718	0.396	0.327	8.76e-17	3.54e-12
GH_A07G0818	0	0.162482	0.255	0.223	1.58e-06	0.0638716
GH_D04G0246	0	0.23883	0.315	0.28	1.54e-07	0.00624107
GH_A05G4135	0	0.238783	0.202	0.179	6.17e-05	1
GH_A08G2592	0	0.442743	0.31	0.23	3.43e-33	1.38e-28
GH_D08G2585	0	0.40278	0.763	0.669	2.4e-82	9.7e-78
GH_D04G0263	0	0.234186	0.388	0.323	6.73e-18	2.72e-13
GH_A08G2577	0	0.264187	0.2	0.17	1.14e-07	0.00460954
GH_A05G4121	0	0.117324	0.264	0.238	0.000232152	1
GH_D13G1768	0	0.458735	0.336	0.247	2.06e-39	8.31e-35
GH_A05G4120	0	0.116332	0.511	0.429	4.69e-20	1.89e-15
GH_A13G1813	0	0.550943	0.35	0.244	9.61e-55	3.88e-50
GH_D04G0264	0	0.164503	0.824	0.81	8.55e-29	3.46e-24
GH_A12G2289	0	0.124048	0.229	0.205	0.000292165	1
GH_D12G2306	0	0.266124	0.33	0.27	2.11e-17	8.51e-13
GH_D08G2523	0	0.450298	0.218	0.163	1.01e-21	4.1e-17
GH_A08G2516	0	0.406025	0.214	0.16	7.42e-21	3e-16
GH_D05G3324	0	0.280867	0.478	0.34	3.16e-59	1.28e-54
GH_A05G3430	0	0.346881	0.669	0.565	5.44e-64	2.2e-59
GH_A11G3421	0	0.452468	0.208	0.146	1.92e-26	7.78e-22
GH_D11G3426	0	0.413985	0.23	0.165	2.65e-26	1.07e-21
GH_D11G2652	0	0.376822	0.224	0.166	1.41e-21	5.72e-17
GH_D08G2411	0	0.109641	0.623	0.593	3.64e-08	0.00146932
GH_D11G2927	0	0.403293	0.219	0.165	4.03e-19	1.63e-14
GH_D07G2245	0	0.179072	0.916	0.901	2.85e-35	1.15e-30
GH_D13G1910	0	0.105997	0.242	0.213	4.34e-05	1
GH_A11G2788	0	0.303666	0.477	0.365	1.99e-42	8.05e-38
GH_A11G2630	0	0.473106	0.319	0.234	1.07e-37	4.33e-33
GH_A05G2986	0	0.417279	0.251	0.192	2.45e-21	9.91e-17
GH_A11G2944	0	0.401062	0.205	0.145	4.69e-25	1.9e-20
GH_D11G2975	0	0.618328	0.287	0.195	8.31e-50	3.36e-45
GH_A11G2954	0	0.390899	0.316	0.246	1.4e-25	5.64e-21
GH_A13G2020	0	0.804852	0.302	0.19	9.28e-74	3.75e-69
GH_D05G0911	11	3.4226	0.365	0.061	3.75e-83	1.52e-78
GH_D11G3032	0	0.126081	0.53	0.468	6.16e-13	2.49e-08
GH_D13G1991	0	0.154343	0.929	0.913	2.6e-30	1.05e-25
GH_A11G3003	0	0.314383	0.664	0.575	1.24e-45	5e-41
GH_A13G2030	0	0.137226	0.917	0.896	4.11e-29	1.66e-24
GH_A13G2035	0	0.519157	0.204	0.148	1.29e-23	5.2e-19
GH_D11G3064	0	0.500803	0.404	0.295	1.43e-53	5.76e-49
GH_D13G1996	0	0.493011	0.226	0.168	5.47e-23	2.21e-18
GH_A13G1318	0	0.506976	0.328	0.247	1.31e-35	5.29e-31
GH_A11G3033	0	0.497746	0.269	0.2	3.09e-29	1.25e-24
GH_D13G1241	0	0.268069	0.265	0.23	1.02e-08	0.000412811
GH_D11G1206	0	0.418765	0.208	0.152	1.56e-22	6.31e-18
GH_A11G1176	0	0.371432	0.206	0.157	4.18e-17	1.69e-12
GH_A02G0276	0	0.26867	0.251	0.212	9.47e-10	3.83e-05
GH_A02G0493	0	0.165776	0.214	0.188	3.65e-05	1
GH_D10G2009	0	0.117799	0.819	0.83	1.04e-12	4.2e-08
GH_A02G0584	0	0.771605	0.338	0.213	3.23e-84	1.31e-79
GH_A09G2619	0	0.795317	0.548	0.363	1.14e-155	4.62e-151
GH_D09G2543	0	0.203962	0.426	0.35	5.87e-20	2.37e-15
GH_D02G0598	0	0.181064	0.321	0.276	1.05e-09	4.24e-05
GH_D13G1999	0	0.400888	0.206	0.163	6.43e-14	2.6e-09
GH_A02G0552	0	0.370927	0.306	0.236	1.05e-25	4.23e-21
GH_D02G0570	0	0.351121	0.273	0.215	2.78e-19	1.12e-14
GH_D08G2226	0	0.249667	0.674	0.637	1.09e-25	4.41e-21
GH_A08G2216	0	0.185368	0.853	0.845	2.25e-31	9.08e-27
GH_A11G1431	0	0.112483	0.314	0.273	1.54e-07	0.00622425
GH_D13G1488	0	0.253622	0.209	0.177	6.01e-08	0.00242959
GH_A01G0884	0	0.227497	0.252	0.211	3.63e-10	1.47e-05
GH_A11G1573	0	0.466738	0.2	0.152	4.22e-18	1.71e-13
GH_D07G2095	0	0.509531	0.426	0.307	8.4e-61	3.39e-56
GH_D10G2111	0	0.175658	0.239	0.212	1.86e-05	0.753415
GH_D10G0638	0	0.517594	0.313	0.224	1.85e-41	7.47e-37
GH_A09G2330	0	0.576057	0.351	0.251	7.6e-52	3.07e-47
GH_D09G2268	0	0.530533	0.387	0.28	9.94e-54	4.02e-49
GH_A11G0360	0	0.496444	0.83	0.736	1.18e-136	4.78e-132
GH_D11G0377	0	0.498469	0.731	0.629	7.38e-104	2.98e-99
GH_A06G1439	0	0.304039	0.258	0.21	2.08e-14	8.41e-10
GH_A04G1051	0	0.407786	0.278	0.215	2.94e-23	1.19e-18
GH_A11G1404	0	1.32645	0.519	0.262	0	0
GH_A09G1657	0	0.342275	0.348	0.278	5.9e-24	2.39e-19
GH_D10G2343	0	1.15055	0.369	0.188	7.63e-183	3.08e-178
GH_D09G1603	0	0.408651	0.294	0.225	1.17e-25	4.72e-21
GH_A10G2216	0	0.448593	0.281	0.213	1.82e-26	7.35e-22
GH_D10G2314	0	0.49351	0.389	0.288	1.97e-47	7.95e-43
GH_A13G0082	0	0.240519	0.31	0.255	5.39e-15	2.18e-10
GH_D06G1928	0	0.312091	0.39	0.31	3.56e-26	1.44e-21
GH_D06G2041	0	0.202343	0.225	0.198	9.95e-06	0.402105
GH_D04G0981	0	0.208933	0.2	0.178	0.000104144	1
GH_D09G1436	0	0.580811	0.3	0.204	1.11e-49	4.49e-45
GH_D05G0786	0	0.296463	0.376	0.287	3.62e-31	1.46e-26
GH_D09G1448	0	0.689688	0.204	0.133	1.59e-38	6.41e-34
GH_D04G1015	0	0.171726	0.58	0.497	3.93e-23	1.59e-18
GH_D11G3608	0	0.480478	0.353	0.261	1.68e-40	6.81e-36
GH_A13G0044	0	0.533118	0.255	0.182	1.41e-33	5.7e-29
GH_D06G1959	0	0.108274	0.265	0.222	4.4e-09	0.000177693
GH_A06G2030	0	0.412182	0.201	0.155	7.28e-16	2.94e-11
GH_A10G2442	0	0.476795	0.321	0.243	6.53e-33	2.64e-28
GH_A06G1925	0	0.18881	0.966	0.965	7.95e-43	3.21e-38
GH_D06G1950	0	0.156598	0.948	0.946	1.3e-26	5.27e-22
GH_D08G1733	0	0.211881	0.862	0.843	1.47e-40	5.93e-36
GH_A08G0316	0	0.46153	0.756	0.674	1e-92	4.05e-88
GH_D08G0335	0	0.596552	0.933	0.875	9.9e-264	4e-259
GH_D08G0899	0	0.329384	0.288	0.229	3.88e-18	1.57e-13
GH_D05G1166	0	0.255617	0.217	0.177	1.48e-10	5.98e-06
GH_A11G3105	0	0.446016	0.308	0.218	9.55e-41	3.86e-36
GH_A01G0857	0	0.49566	0.658	0.551	1.71e-79	6.91e-75
GH_A13G1575	0	0.617552	0.275	0.197	9.15e-38	3.7e-33
GH_D13G1525	0	0.414852	0.256	0.199	1.49e-19	6.01e-15
GH_D01G0873	0	0.672093	0.846	0.734	1.07e-221	4.31e-217
GH_D05G4044	0	0.637368	0.562	0.423	7.49e-100	3.03e-95
GH_A04G0022	0	0.447068	0.79	0.712	1.64e-103	6.63e-99
GH_A09G1249	0	1.02069	0.23	0.127	6.17e-82	2.49e-77
GH_A05G1383	0	0.147763	0.203	0.175	6.18e-06	0.249777
GH_A05G1394	0	0.729328	0.23	0.141	4.47e-55	1.81e-50
GH_D11G2890	0	0.401214	0.518	0.392	1.69e-65	6.84e-61
GH_D11G1815	0	0.237915	0.294	0.233	7.44e-18	3.01e-13
GH_D01G0406	0	0.383336	0.259	0.203	4.62e-19	1.87e-14
GH_A01G0415	0	0.477236	0.25	0.186	2.13e-26	8.62e-22
GH_D11G3314	0	0.564544	0.385	0.27	1.13e-61	4.59e-57
GH_A11G3303	0	0.147222	0.259	0.228	3.02e-06	0.121982
GH_A01G0487	0	0.367316	0.28	0.226	1.19e-17	4.83e-13
GH_A01G0447	0	0.243935	0.327	0.252	1.18e-23	4.78e-19
GH_A10G2071	0	0.104843	0.301	0.268	1.04e-05	0.418903
GH_A06G1399	0	0.373398	0.903	0.906	1.3e-64	5.24e-60
GH_D05G3773	0	0.281072	0.244	0.195	8.87e-15	3.58e-10
GH_A04G0280	0	0.171382	0.303	0.249	1.32e-13	5.34e-09
GH_D10G0802	0	0.10009	0.826	0.828	5.37e-11	2.17e-06
GH_A08G2731	0	0.508622	0.305	0.215	2.88e-43	1.16e-38
GH_D09G0757	0	0.114737	0.396	0.358	6.62e-06	0.2677
GH_D11G3029	0	0.102978	0.645	0.621	2.23e-07	0.00899706
GH_A01G0285	0	0.375856	0.27	0.215	3.9e-18	1.58e-13
GH_A08G2546	0	0.289766	0.211	0.181	1.65e-07	0.0066867
GH_A10G1867	0	0.49393	0.275	0.196	2.22e-35	8.98e-31
GH_A02G0580	0	0.51075	0.22	0.159	1.74e-26	7.02e-22
GH_D02G0595	0	0.548776	0.204	0.143	5.16e-28	2.09e-23
GH_A01G0305	0	0.303959	0.412	0.324	1.09e-31	4.4e-27
GH_A09G0846	0	1.1018	0.298	0.136	4.53e-164	1.83e-159
GH_A09G0855	0	0.257055	0.287	0.248	1.3e-09	5.24e-05
GH_D09G0811	0	0.191795	0.37	0.322	1.05e-10	4.26e-06
GH_A11G0013	0	0.638117	0.23	0.16	3.99e-34	1.61e-29
GH_D12G2923	0	1.00342	0.208	0.106	8.31e-86	3.36e-81
GH_A05G0919	11	3.40345	0.408	0.065	1.64e-97	6.65e-93
GH_A02G0703	0	0.414832	0.763	0.707	2.71e-66	1.09e-61
GH_D02G0717	0	0.332739	0.897	0.856	3.99e-95	1.61e-90
GH_A03G2038	0	0.446908	0.227	0.156	1.06e-33	4.3e-29
GH_D13G0378	0	0.20975	0.383	0.329	2.2e-12	8.9e-08
GH_A13G0384	0	0.389789	0.397	0.315	2.01e-31	8.12e-27
GH_D01G0072	0	0.192965	0.436	0.333	5.2e-32	2.1e-27
GH_A01G0075	0	0.119287	0.608	0.565	6.18e-11	2.5e-06
GH_A03G1894	0	0.643495	0.273	0.18	5.25e-52	2.12e-47
GH_D04G1652	0	0.46181	0.205	0.149	7.46e-23	3.01e-18
GH_D11G3146	0	0.416536	0.281	0.213	8.59e-26	3.47e-21
GH_A11G3118	0	0.666209	0.322	0.209	2.1e-68	8.48e-64
GH_D05G3898	0	0.593697	0.355	0.262	7.85e-46	3.17e-41
GH_A04G0167	0	0.472544	0.489	0.444	6.51e-23	2.63e-18
GH_D01G0778	0	0.331706	0.24	0.183	4.03e-19	1.63e-14
GH_D05G3879	0	0.263545	0.38	0.307	3.39e-22	1.37e-17
GH_A04G0181	0	0.109334	0.395	0.343	5.87e-10	2.37e-05
GH_A08G2243	0	0.235063	0.339	0.28	4.57e-16	1.85e-11
GH_D08G2246	0	0.294875	0.432	0.349	2.33e-28	9.42e-24
GH_A05G0713	0	0.390524	0.714	0.68	4.22e-44	1.7e-39
GH_D05G0711	0	0.31233	0.701	0.669	4.51e-31	1.82e-26
GH_D09G0742	0	0.192688	0.511	0.458	1.5e-12	6.07e-08
GH_D07G0937	0	0.495675	0.203	0.148	1.76e-22	7.13e-18
GH_D10G1651	0	0.198687	0.282	0.237	9.25e-11	3.74e-06
GH_A09G2354	0	0.260361	0.337	0.272	1.76e-18	7.11e-14
GH_D09G2293	0	0.314331	0.362	0.293	2.59e-22	1.05e-17
GH_A10G1204	0	0.327611	0.368	0.286	5.71e-29	2.31e-24
GH_A09G2392	0	0.364506	0.229	0.173	9.63e-20	3.89e-15
GH_A02G0365	0	0.475038	0.353	0.247	1.68e-53	6.81e-49
GH_A09G2425	0	0.822535	0.232	0.135	7.73e-67	3.13e-62
GH_D02G0410	0	0.653368	0.25	0.163	2.12e-48	8.57e-44
GH_A10G1153	0	0.709645	0.294	0.199	1.55e-52	6.27e-48
GH_D02G0231	0	0.388664	0.817	0.796	3.38e-65	1.37e-60
GH_A02G0212	0	0.468834	0.88	0.836	2.59e-124	1.05e-119
GH_D02G0235	0	0.211946	0.228	0.19	4.95e-09	0.000200207
GH_A10G1087	0	0.36796	0.242	0.185	1.22e-19	4.94e-15
GH_D02G0462	0	0.383341	0.267	0.201	1.66e-24	6.71e-20
GH_A02G0451	0	0.585979	0.337	0.232	1.71e-56	6.93e-52
GH_A07G0075	0	0.339205	0.21	0.168	6.7e-13	2.71e-08
GH_D07G0050	0	0.424888	0.208	0.162	2.01e-16	8.12e-12
GH_D05G0242	0	0.910316	0.437	0.26	1.96e-151	7.91e-147
GH_A07G2263	0	0.166911	0.325	0.258	1.17e-17	4.74e-13
GH_D07G2203	0	0.277254	0.256	0.202	1.93e-16	7.81e-12
GH_A07G2240	0	0.498025	0.595	0.473	3.18e-78	1.29e-73
GH_D13G0735	0	0.316405	0.267	0.223	3.09e-12	1.25e-07
GH_A13G0553	0	0.317394	0.201	0.169	2.03e-08	0.000821065
GH_D07G0623	0	0.538819	0.382	0.252	1.03e-72	4.16e-68
GH_D09G0584	0	0.611886	0.264	0.169	5.89e-53	2.38e-48
GH_D01G1824	0	0.478377	0.22	0.162	1.42e-23	5.76e-19
GH_D02G1723	0	0.422169	0.201	0.155	1.64e-16	6.63e-12
GH_A03G0801	0	0.417295	0.218	0.168	9.74e-18	3.94e-13
GH_D03G1065	0	0.378089	0.241	0.187	1.07e-18	4.34e-14
GH_A12G1590	0	0.506282	0.232	0.166	8.7e-29	3.52e-24
GH_D04G1561	0	0.239766	0.274	0.229	1.91e-11	7.72e-07
GH_D12G2120	0	0.486448	0.275	0.196	1.86e-35	7.53e-31
GH_A09G0434	0	0.279892	0.244	0.2	3.12e-12	1.26e-07
GH_D07G2477	0	0.609715	0.205	0.135	1.56e-36	6.29e-32
GH_D07G2412	0	0.481101	0.831	0.755	3.7e-128	1.5e-123
GH_A07G2464	0	0.36878	0.703	0.66	1.04e-48	4.21e-44
GH_A09G1517	0	0.656856	0.283	0.19	3.77e-51	1.52e-46
GH_A05G3821	0	0.719391	0.2	0.121	8.51e-49	3.44e-44
GH_D04G0533	0	0.969874	0.243	0.132	2e-89	8.1e-85
GH_A11G0704	0	0.53931	0.228	0.16	8.7e-32	3.52e-27
GH_D13G0830	0	0.418897	0.216	0.134	2.07e-44	8.36e-40
GH_A11G0743	0	0.241719	0.389	0.318	1.94e-20	7.83e-16
GH_D11G0667	0	0.134927	0.247	0.222	0.000119881	1
GH_A09G0090	0	0.310356	0.249	0.211	3.06e-10	1.24e-05
GH_A08G1015	0	0.17516	0.217	0.181	1.94e-08	0.000783719
GH_D07G0202	0	0.221609	0.306	0.259	1.88e-11	7.61e-07
GH_A07G0190	0	0.424487	0.423	0.328	6.18e-40	2.5e-35
GH_A12G0186	0	0.132435	0.305	0.258	1.02e-09	4.13e-05
GH_A09G1198	0	0.262176	0.977	0.969	7.39e-62	2.99e-57
GH_A13G2498	0	0.460143	0.884	0.835	1.71e-144	6.92e-140
GH_D13G2490	0	0.371516	0.975	0.949	2.27e-151	9.19e-147
GH_D07G1199	0	0.858451	0.218	0.13	8.44e-60	3.41e-55
GH_D09G1108	0	0.246363	0.276	0.232	8.21e-11	3.32e-06
GH_A09G1142	0	0.398434	0.314	0.219	1.33e-42	5.36e-38
GH_D09G1176	0	0.263471	0.35	0.285	8.8e-19	3.56e-14
GH_D07G1015	0	0.380911	0.329	0.264	3.91e-22	1.58e-17
GH_A07G1028	0	0.368044	0.227	0.184	3.73e-13	1.51e-08
GH_A07G1059	0	0.491876	0.262	0.168	6.56e-53	2.65e-48
GH_D03G1468	0	0.152486	0.396	0.327	5.79e-18	2.34e-13
GH_A03G0505	0	0.137426	0.393	0.336	5.75e-13	2.32e-08
GH_A05G0897	0	0.23529	0.291	0.25	3.26e-10	1.32e-05
GH_D12G1959	0	0.462839	0.204	0.151	3.9e-21	1.58e-16
GH_A12G2967	0	0.174374	0.256	0.221	1.54e-07	0.00621658
GH_D12G2991	0	0.301599	0.326	0.264	1.5e-19	6.05e-15
GH_D12G2082	0	0.14296	0.215	0.186	9.77e-06	0.394889
GH_D11G0408	0	0.434842	0.218	0.163	1.4e-20	5.67e-16
GH_A13G0386	0	0.288888	0.239	0.189	9.46e-15	3.83e-10
GH_D08G2087	0	0.393318	0.775	0.702	4.74e-87	1.92e-82
GH_A08G2077	0	0.645253	0.595	0.44	1.04e-118	4.22e-114
GH_D11G2148	0	0.240058	0.541	0.502	1.15e-13	4.64e-09
GH_A11G2300	0	0.140185	0.286	0.261	0.000238673	1
GH_A01G1118	0	0.19246	0.998	0.991	4.27e-74	1.73e-69
GH_D10G0982	0	0.455401	0.478	0.364	4.14e-54	1.67e-49
GH_A02G2054	0	0.155639	0.786	0.775	1.22e-21	4.95e-17
GH_A01G2473	0	0.536265	0.223	0.158	2.24e-29	9.04e-25
GH_D13G1015	0	0.495502	0.332	0.249	1.76e-35	7.12e-31
GH_A08G1701	0	0.442039	0.399	0.301	4.37e-43	1.77e-38
GH_D08G1713	0	0.394745	0.326	0.249	4.92e-29	1.99e-24
GH_D10G2374	0	0.193344	0.239	0.207	4.69e-07	0.0189384
GH_A13G0245	0	0.1701	0.248	0.218	2.64e-06	0.106671
GH_D04G0351	0	0.233861	0.515	0.451	6.11e-18	2.47e-13
GH_A05G4021	0	0.424574	0.45	0.34	1.42e-49	5.74e-45
GH_A04G0785	0	0.256131	0.399	0.333	2.03e-18	8.22e-14
GH_D01G2315	0	0.70057	0.311	0.199	2.75e-69	1.11e-64
GH_D10G1773	11	3.23957	0.206	0.054	1.7e-25	6.86e-21
GH_D01G2325	0	0.298851	0.2	0.162	6.59e-11	2.66e-06
GH_D01G1486	0	0.7575	0.214	0.132	7.05e-51	2.85e-46
GH_A09G1546	0	0.338723	0.919	0.882	7.78e-103	3.15e-98
GH_D09G1519	0	0.351685	0.84	0.797	7.45e-78	3.01e-73
GH_A01G2351	0	0.463014	0.233	0.177	5.47e-21	2.21e-16
GH_D01G2429	0	0.34627	0.208	0.169	3.5e-11	1.42e-06
GH_A13G0220	0	0.243049	0.218	0.177	5.36e-11	2.17e-06
GH_A10G2303	0	0.516178	0.403	0.293	3.82e-56	1.55e-51
GH_A09G1782	0	0.367362	0.394	0.309	2.47e-32	9.98e-28
GH_D09G1731	0	0.689533	0.507	0.34	8.97e-119	3.63e-114
GH_D01G2494	0	0.136508	0.537	0.527	2.52e-05	1
GH_A05G2894	0	0.278097	0.28	0.226	1.57e-15	6.34e-11
GH_A06G1989	0	0.246447	0.257	0.216	2.4e-10	9.68e-06
GH_D10G1347	0	0.237447	0.5	0.426	2.74e-23	1.11e-18
GH_D07G1289	0	0.477467	0.284	0.213	1.43e-29	5.77e-25
GH_A07G1306	0	0.253969	0.242	0.206	1.02e-08	0.000414021
GH_D10G2354	0	0.614065	0.267	0.164	1.12e-62	4.54e-58
GH_A10G2264	0	0.541681	0.235	0.143	1.66e-53	6.69e-49
GH_A10G2238	0	0.140111	0.444	0.367	2.63e-18	1.06e-13
GH_D10G2335	0	0.229997	0.4	0.327	1.47e-19	5.94e-15
GH_A10G2224	0	0.290068	0.251	0.204	1.27e-13	5.14e-09
GH_D02G1721	0	0.483268	0.215	0.157	2.12e-24	8.57e-20
GH_A10G2394	0	0.417204	0.393	0.295	2.6e-41	1.05e-36
GH_D10G2482	0	0.312434	0.613	0.539	9.14e-34	3.7e-29
GH_A10G2434	0	0.524273	0.273	0.195	3.73e-36	1.51e-31
GH_A05G4197	0	0.53508	0.939	0.888	1.67e-183	6.73e-179
GH_D11G3493	0	0.242463	0.293	0.242	2.14e-13	8.65e-09
GH_A11G3487	0	0.33212	0.337	0.25	5.21e-33	2.11e-28
GH_A11G3486	0	0.52836	0.43	0.312	4.62e-61	1.87e-56
GH_A13G2282	0	0.262514	0.214	0.181	4.58e-08	0.00185208
GH_D13G2271	0	0.474607	0.286	0.211	5.92e-32	2.39e-27
GH_A01G1280	0	0.185842	0.516	0.418	6.25e-31	2.52e-26
GH_D12G2058	0	0.473407	0.93	0.885	8.91e-158	3.6e-153
GH_D09G1346	0	0.468166	0.83	0.76	9.21e-129	3.72e-124
GH_D09G1347	0	0.350033	0.64	0.558	2.05e-44	8.29e-40
GH_D03G0802	0	0.32466	0.265	0.219	1.85e-13	7.49e-09
GH_A09G1399	0	0.662395	0.226	0.151	6.57e-41	2.66e-36
GH_A02G1310	0	0.502628	0.276	0.202	9.54e-33	3.86e-28
GH_A01G2133	0	0.62463	0.322	0.219	1.5e-57	6.07e-53
GH_D01G2224	0	0.596785	0.296	0.21	1.63e-42	6.58e-38
GH_A11G3590	0	0.514821	0.28	0.2	4.03e-37	1.63e-32
GH_D11G3610	0	0.580771	0.246	0.172	1.75e-35	7.09e-31
GH_A01G2066	0	0.571989	0.237	0.162	2.08e-37	8.41e-33
GH_A11G0627	0	0.607624	0.302	0.206	2.77e-51	1.12e-46
GH_D11G0654	0	0.221556	0.858	0.839	2.28e-41	9.23e-37
GH_D07G0896	0	0.134148	0.228	0.201	3.74e-05	1
GH_A07G0895	0	0.384081	0.269	0.209	3.01e-21	1.22e-16
GH_D12G2752	0	0.313493	0.201	0.162	1.85e-11	7.49e-07
GH_A02G0158	0	0.134799	0.28	0.231	2.77e-11	1.12e-06
GH_A09G2303	0	0.494587	0.4	0.296	8.21e-50	3.32e-45
GH_D09G2241	0	0.277961	0.591	0.501	6.9e-35	2.79e-30
GH_A02G0080	0	0.159723	0.251	0.226	7.05e-05	1
GH_D13G0132	0	0.371426	0.361	0.28	7.45e-30	3.01e-25
GH_A13G0131	0	0.337884	0.293	0.232	3.23e-20	1.31e-15
GH_D11G0891	0	0.24789	0.236	0.198	1.7e-09	6.87e-05
GH_D12G2825	0	0.995067	0.209	0.113	1.56e-74	6.31e-70
GH_D07G1247	0	0.436724	0.437	0.311	4.55e-60	1.84e-55
GH_A11G0899	0	0.64193	0.483	0.323	1.36e-103	5.48e-99
GH_D11G0935	0	0.538959	0.544	0.441	1.29e-59	5.22e-55
GH_A08G0413	0	0.250681	0.285	0.231	8.18e-15	3.31e-10
GH_D08G0434	0	0.325264	0.298	0.234	3.99e-21	1.61e-16
GH_D08G0456	0	0.305148	0.364	0.269	6.98e-36	2.82e-31
GH_A08G0437	0	0.204927	0.765	0.713	4.24e-38	1.71e-33
GH_D12G1403	0	0.474861	0.398	0.274	8.61e-65	3.48e-60
GH_A12G1387	0	0.330613	0.315	0.236	8.01e-29	3.24e-24
GH_D12G1416	0	0.156732	0.239	0.204	1.4e-07	0.00565239
GH_A12G1400	0	0.337053	0.262	0.201	5.38e-21	2.17e-16
GH_D12G1433	0	0.29995	0.379	0.314	2.94e-18	1.19e-13
GH_A11G1146	0	0.231572	0.636	0.609	2.07e-16	8.35e-12
GH_D07G1385	0	0.21616	0.943	0.93	7.9e-50	3.19e-45
GH_D11G1174	0	0.28702	0.818	0.811	1.36e-38	5.49e-34
GH_A12G1418	0	0.374046	0.29	0.23	1.44e-20	5.82e-16
GH_A11G1217	0	0.291257	0.219	0.182	3.88e-10	1.57e-05
GH_D11G1247	0	0.230571	0.247	0.217	1.29e-06	0.0521949
GH_A12G0067	0	0.33606	0.242	0.196	8.22e-14	3.32e-09
GH_D12G0066	0	0.370266	0.516	0.41	1.11e-45	4.47e-41
GH_A11G1242	0	0.137448	0.383	0.345	1.55e-06	0.0625448
GH_A12G0065	0	0.387406	0.723	0.667	2.16e-55	8.73e-51
GH_A07G2175	0	0.148032	0.285	0.241	3.59e-09	0.000144941
GH_A08G0701	0	0.587299	0.253	0.177	3.48e-37	1.41e-32
GH_D08G1712	0	0.118917	0.266	0.235	1.2e-05	0.486812
GH_A10G2583	0	0.114794	0.677	0.642	4.5e-16	1.82e-11
GH_A08G0368	0	0.659732	0.352	0.237	1.82e-68	7.36e-64
GH_D11G0919	0	0.401121	0.206	0.161	5.37e-15	2.17e-10
GH_A07G1561	0	0.694441	0.589	0.396	6.28e-153	2.54e-148
GH_D07G1566	0	0.859751	0.476	0.289	8.32e-157	3.36e-152
GH_D12G1299	0	0.282363	0.236	0.193	5.07e-12	2.05e-07
GH_A11G0995	0	0.525681	0.563	0.429	1.47e-81	5.96e-77
GH_D11G1025	0	0.410548	0.692	0.634	3.78e-56	1.53e-51
GH_A08G1594	0	0.222355	0.925	0.887	2.12e-73	8.57e-69
GH_D08G1609	0	0.16275	0.723	0.708	1.44e-14	5.82e-10
GH_D07G1411	0	0.310357	0.654	0.563	5.67e-46	2.29e-41
GH_A08G0826	0	0.172245	1	0.988	6.81e-46	2.75e-41
GH_D12G0040	0	0.213426	0.262	0.229	1.82e-07	0.00734186
GH_A12G0040	0	0.213866	0.2	0.177	4.69e-05	1
GH_A08G0753	0	0.195707	0.21	0.177	1.43e-07	0.00578225
GH_D13G2328	0	0.145828	0.739	0.669	1.25e-39	5.04e-35
GH_A03G1822	0	0.211129	0.274	0.231	2.7e-10	1.09e-05
GH_A01G0172	0	0.530762	0.65	0.547	1.54e-83	6.22e-79
GH_D01G0161	0	0.5583	0.216	0.142	3.48e-38	1.41e-33
GH_A03G1803	0	0.341691	0.385	0.3	2.15e-31	8.69e-27
GH_D02G1964	0	0.423324	0.328	0.244	3.45e-34	1.39e-29
GH_D02G1957	0	0.311049	0.206	0.172	6.97e-09	0.000281918
GH_D02G1956	0	0.328298	0.566	0.489	3.81e-32	1.54e-27
GH_A05G1703	0	0.482023	0.32	0.233	6.62e-39	2.68e-34
GH_A06G1465	0	0.204519	0.296	0.25	1.21e-10	4.88e-06
GH_D06G1442	0	0.343809	0.383	0.301	5.01e-30	2.03e-25
GH_A03G0400	0	0.440109	0.285	0.213	1.88e-28	7.58e-24
GH_D13G1609	0	0.437986	0.997	0.991	1.93e-226	7.81e-222
GH_D04G1270	0	0.271957	0.994	0.978	2.66e-108	1.07e-103
GH_A01G1282	0	0.127103	0.264	0.215	1.09e-11	4.4e-07
GH_A01G0723	0	0.441569	0.996	0.983	6.73e-233	2.72e-228
GH_D05G3854	0	0.392027	0.923	0.884	1.7e-125	6.87e-121
GH_A05G2146	0	0.146055	0.251	0.213	6.22e-08	0.00251507
GH_D05G2178	0	0.265492	0.227	0.18	1.13e-13	4.57e-09
GH_D06G0429	0	0.729065	0.327	0.211	2.1e-74	8.5e-70
GH_A06G0454	0	0.440773	0.247	0.186	1.17e-23	4.75e-19
GH_A05G2362	0	0.360742	0.389	0.292	4.43e-38	1.79e-33
GH_A06G0450	0	0.435552	0.25	0.194	1.5e-20	6.07e-16
GH_A05G2318	0	0.236228	0.204	0.168	1.19e-09	4.82e-05
GH_A02G0813	0	0.366181	0.24	0.19	2.94e-16	1.19e-11
GH_A05G2758	0	0.510314	0.499	0.373	7.51e-66	3.03e-61
GH_D05G2774	0	0.428904	0.575	0.477	2.03e-52	8.22e-48
GH_A09G1318	0	0.259999	0.205	0.174	1.25e-07	0.00503738
GH_D13G1370	0	0.142236	0.417	0.357	3.2e-12	1.29e-07
GH_D05G2483	0	0.144622	0.227	0.207	0.00158217	1
GH_A02G0678	0	0.304902	0.386	0.315	6.97e-22	2.82e-17
GH_A09G2030	0	0.357823	0.215	0.171	7.25e-14	2.93e-09
GH_D08G1308	0	0.350084	0.638	0.583	1.05e-35	4.23e-31
GH_D09G1997	0	0.309796	0.887	0.869	2.63e-74	1.06e-69
GH_A09G2056	0	0.250817	0.744	0.729	2.12e-27	8.57e-23
GH_D03G1706	0	0.55027	0.25	0.177	5.2e-34	2.1e-29
GH_A08G2081	0	0.228202	0.999	0.992	6.46e-128	2.61e-123
GH_D08G1587	0	0.203089	0.381	0.309	6.97e-20	2.82e-15
GH_A11G0921	0	0.144459	0.361	0.314	1.64e-09	6.64e-05
GH_D03G1718	0	0.336243	0.274	0.217	3.44e-18	1.39e-13
GH_D12G2440	0	0.362715	0.46	0.375	4e-31	1.62e-26
GH_A12G2429	0	0.218314	0.509	0.432	4.47e-21	1.81e-16
GH_D09G2038	0	0.260129	0.204	0.167	5.3e-10	2.14e-05
GH_D07G2181	0	0.316185	0.484	0.411	1.02e-25	4.11e-21
GH_A07G2243	0	0.117179	0.393	0.339	1.27e-10	5.14e-06
GH_D07G2187	0	0.326794	0.923	0.897	1.54e-82	6.23e-78
GH_A07G2248	0	0.453662	0.998	0.987	1.23e-266	4.99e-262
GH_A08G2740	0	0.349782	0.204	0.161	2.66e-13	1.07e-08
GH_A02G0464	0	0.372825	0.265	0.209	7.47e-19	3.02e-14
GH_D02G0478	0	0.525935	0.258	0.181	5.27e-36	2.13e-31
GH_D10G1702	0	0.247067	0.358	0.29	2.05e-20	8.3e-16
GH_A01G0254	0	0.401127	0.386	0.297	1.98e-35	7.99e-31
GH_D09G2395	0	0.320969	0.652	0.619	1.07e-25	4.33e-21
GH_A09G2459	0	0.410832	0.716	0.661	5.27e-56	2.13e-51
GH_A02G0361	0	0.26764	0.783	0.749	2.39e-42	9.65e-38
GH_A10G1234	0	0.941137	0.299	0.173	3.72e-97	1.5e-92
GH_A09G2364	0	0.271538	0.328	0.275	1.12e-14	4.51e-10
GH_D02G0362	0	0.159701	0.242	0.216	6.48e-05	1
GH_A02G0336	0	0.238892	0.215	0.18	1.24e-08	0.000500601
GH_A07G2076	0	0.470842	0.31	0.235	1.46e-30	5.91e-26
GH_D02G0211	0	0.970338	0.276	0.145	1.21e-110	4.89e-106
GH_D09G2478	0	0.202743	0.701	0.638	1.7e-35	6.89e-31
GH_D04G0410	0	0.340571	0.253	0.198	1.2e-17	4.85e-13
GH_D08G2368	0	0.257403	0.433	0.354	2.37e-23	9.58e-19
GH_A10G1851	0	0.561371	0.256	0.182	3.86e-35	1.56e-30
GH_D02G0844	0	0.190227	0.47	0.417	8.79e-13	3.55e-08
GH_D10G1991	0	0.27651	0.228	0.188	1.02e-10	4.11e-06
GH_D10G0083	0	0.271093	0.476	0.378	7.04e-32	2.85e-27
GH_D11G1366	0	0.256941	0.212	0.176	1.68e-09	6.78e-05
GH_D11G0268	0	0.454838	0.912	0.882	7.34e-142	2.96e-137
GH_A11G0258	0	0.336337	0.667	0.602	8.5e-41	3.44e-36
GH_A08G1928	0	0.256095	0.207	0.177	2.58e-07	0.0104377
GH_D12G2347	0	0.171698	0.219	0.196	0.000293654	1
GH_D12G2342	0	1.03158	0.358	0.19	3.91e-153	1.58e-148
GH_A12G2326	0	0.223573	0.248	0.201	1.29e-12	5.21e-08
GH_D12G2341	0	0.310949	0.4	0.307	4.02e-33	1.63e-28
GH_D08G1938	0	0.559773	0.233	0.161	1.47e-34	5.92e-30
GH_A08G1927	0	0.586834	0.213	0.147	2.95e-32	1.19e-27
GH_D03G1911	0	0.32649	0.203	0.161	1.35e-12	5.47e-08
GH_A12G2284	0	0.321339	0.632	0.575	6.74e-33	2.72e-28
GH_D12G2301	0	0.607656	0.516	0.363	6.93e-99	2.8e-94
GH_A09G2161	0	0.254681	0.45	0.371	3.6e-23	1.46e-18
GH_A08G1853	0	0.516655	0.268	0.189	2.53e-37	1.02e-32
GH_D07G2048	3	3.16396	0.398	0.058	0	0
GH_A10G0398	0	0.133345	0.654	0.637	1.87e-08	0.000754863
GH_D06G1901	0	0.555538	0.284	0.203	1.25e-38	5.07e-34
GH_A06G1868	0	0.307711	0.216	0.174	1.74e-12	7.04e-08
GH_D10G0362	0	0.180008	0.228	0.192	1.9e-08	0.000769134
GH_A08G1762	0	0.404346	0.26	0.204	1.8e-19	7.27e-15
GH_D12G2246	0	0.756455	0.379	0.249	7.01e-88	2.83e-83
GH_D08G1781	0	0.493599	0.289	0.217	7.27e-30	2.94e-25
GH_A12G2228	0	0.757078	0.579	0.395	1e-155	4.06e-151
GH_A08G1749	0	0.240597	0.321	0.272	2.24e-12	9.07e-08
GH_A12G2093	0	0.115447	0.236	0.22	0.00824803	1
GH_D01G0228	0	0.469007	0.219	0.169	2.4e-18	9.72e-14
GH_D13G2122	0	0.448643	0.204	0.156	1.17e-17	4.72e-13
GH_D03G1249	0	0.213396	0.215	0.178	1.82e-09	7.35e-05
GH_D10G0052	0	0.425105	0.311	0.245	2.81e-24	1.14e-19
GH_D09G1873	0	0.631566	0.225	0.148	1.46e-41	5.89e-37
GH_D06G1406	0	0.681376	0.476	0.325	3.21e-102	1.3e-97
GH_A09G0892	0	0.268924	0.269	0.213	7.14e-17	2.89e-12
GH_A10G0224	0	0.138533	0.512	0.509	0.00662778	1
GH_D10G0236	0	0.215144	0.744	0.731	6.49e-17	2.62e-12
GH_D06G1466	0	0.197744	0.32	0.274	1.66e-10	6.71e-06
GH_A06G1444	0	0.179169	0.26	0.227	7.82e-07	0.0316143
GH_A06G1734	0	0.513935	0.43	0.308	1.14e-63	4.59e-59
GH_D05G1750	0	0.49476	0.64	0.528	4.09e-75	1.65e-70
GH_A05G1718	0	0.332659	0.45	0.363	1.5e-31	6.05e-27
GH_D05G1763	0	0.539694	0.283	0.192	3.46e-46	1.4e-41
GH_A06G1757	0	0.624289	0.433	0.294	1.63e-83	6.57e-79
GH_A05G1738	0	0.906911	0.328	0.188	3.97e-110	1.61e-105
GH_D11G0198	0	0.11805	0.289	0.257	1.41e-05	0.56893
GH_A11G0197	0	0.168903	0.238	0.205	4.45e-07	0.0179919
GH_A03G0221	0	0.777022	0.2	0.12	2.21e-51	8.95e-47
GH_A03G0236	0	0.606609	0.321	0.221	1.02e-53	4.12e-49
GH_D03G1733	0	0.726202	0.43	0.28	2.26e-105	9.13e-101
GH_A12G2533	0	0.277031	0.271	0.222	9.21e-14	3.72e-09
GH_A02G1100	0	0.257021	0.279	0.232	2.92e-12	1.18e-07
GH_D02G0403	0	0.900322	0.359	0.243	6.93e-75	2.8e-70
GH_A09G2046	0	0.602135	0.236	0.161	1.05e-37	4.24e-33
GH_D12G2610	0	0.572319	0.318	0.227	4.17e-44	1.69e-39
GH_D05G1919	0	0.403817	0.332	0.253	3.53e-30	1.43e-25
GH_D02G2251	0	0.429449	0.691	0.577	4.58e-89	1.85e-84
GH_A05G2087	0	0.634304	0.91	0.805	3.52e-276	1.42e-271
GH_D06G0213	0	0.116907	0.323	0.294	0.000227279	1
GH_A06G0229	0	0.146046	0.262	0.236	0.000104633	1
GH_A05G2661	0	0.158521	0.256	0.22	1.71e-07	0.00690712
GH_D06G0318	0	0.317008	0.303	0.248	1.87e-16	7.54e-12
GH_A03G0693	0	0.135767	0.233	0.204	7.27e-06	0.293821
GH_D03G1166	0	0.494231	0.341	0.255	3.94e-39	1.59e-34
GH_A03G0895	0	0.389967	0.261	0.204	7.5e-20	3.03e-15
GH_A07G0626	0	0.394639	0.365	0.287	2.29e-29	9.26e-25
GH_D07G0625	0	0.425676	0.459	0.35	2.52e-49	1.02e-44
GH_A13G0246	0	0.580541	0.302	0.212	4.92e-45	1.99e-40
GH_D05G3026	0	0.292092	0.524	0.426	9.62e-34	3.89e-29
GH_A05G3019	0	0.378137	0.292	0.222	5.16e-26	2.09e-21
GH_D12G2852	0	0.774677	0.204	0.125	3.32e-49	1.34e-44
GH_D12G2830	0	0.188437	0.253	0.216	2.18e-08	0.000882106
GH_A12G2802	0	0.209169	0.232	0.194	4.13e-09	0.000166853
GH_D08G1146	0	0.260568	0.223	0.185	6.23e-10	2.52e-05
GH_D12G2783	0	0.358122	0.444	0.33	1.3e-47	5.26e-43
GH_D08G1144	0	0.183456	0.362	0.306	5.5e-13	2.22e-08
GH_A11G0111	0	0.41941	0.33	0.248	7.36e-33	2.98e-28
GH_A12G2755	0	0.321438	0.826	0.758	6.7e-77	2.71e-72
GH_A07G0134	0	0.373129	0.297	0.231	9.05e-24	3.66e-19
GH_D07G0141	0	0.260747	0.313	0.261	9.1e-14	3.68e-09
GH_A06G0750	0	0.167794	0.386	0.335	1.25e-10	5.07e-06
GH_D13G1593	0	0.586231	0.29	0.2	2.35e-46	9.48e-42
GH_A13G0600	0	0.492397	0.321	0.235	1.51e-38	6.12e-34
GH_A04G0282	0	0.290168	0.297	0.235	1.49e-18	6.01e-14
GH_D01G0636	0	0.26	0.947	0.937	1.04e-69	4.2e-65
GH_A10G0258	0	0.191079	0.98	0.975	2.6e-56	1.05e-51
GH_D10G0271	0	0.227013	0.992	0.984	4.33e-81	1.75e-76
GH_A01G0621	0	0.372231	0.298	0.222	2.12e-29	8.57e-25
GH_D01G0612	0	0.645756	0.353	0.243	1.59e-60	6.44e-56
GH_D08G1192	0	0.684359	0.2	0.133	2.52e-35	1.02e-30
GH_D09G1934	0	1.30049	0.474	0.247	4.71e-258	1.9e-253
GH_D06G1082	0	0.214058	0.329	0.268	6.07e-16	2.45e-11
GH_A12G2611	0	0.468285	0.618	0.506	1.69e-71	6.84e-67
GH_D12G2633	0	0.39963	0.336	0.253	3e-32	1.21e-27
GH_A03G1798	0	0.276586	0.286	0.235	2.66e-14	1.07e-09
GH_A04G1250	0	0.172864	0.306	0.264	8.32e-09	0.000336357
GH_D04G1585	0	0.208587	0.219	0.19	4.24e-06	0.171231
GH_D02G1958	0	0.240594	0.369	0.316	3.65e-14	1.47e-09
GH_D11G1427	0	0.341669	0.209	0.162	1.91e-15	7.73e-11
GH_A11G1392	0	0.174531	0.272	0.233	2.76e-08	0.00111567
GH_A06G0702	0	0.289602	0.204	0.169	1.87e-09	7.56e-05
GH_D13G2220	0	0.280057	0.286	0.241	3.78e-12	1.53e-07
GH_A07G0100	0	0.293837	0.246	0.204	1.37e-11	5.54e-07
GH_D05G0325	0	0.464557	0.26	0.188	8.86e-31	3.58e-26
GH_D06G0783	0	0.866786	0.243	0.134	2.53e-83	1.02e-78
GH_A05G0317	0	0.826203	0.394	0.244	7.71e-113	3.12e-108
GH_D08G0228	0	0.151692	0.311	0.28	2.42e-05	0.976368
GH_A08G0216	0	0.391743	0.249	0.202	9.7e-15	3.92e-10
GH_D08G0874	0	0.371997	0.237	0.189	1.63e-15	6.58e-11
GH_A13G2372	0	0.530462	0.247	0.178	1.36e-30	5.5e-26
GH_D13G2365	0	0.543054	0.254	0.18	1.38e-34	5.58e-30
GH_D05G2306	0	0.219543	0.218	0.193	3.3e-05	1
GH_A05G0049	0	0.474379	0.525	0.401	4.62e-65	1.87e-60
GH_A08G2683	0	0.920099	0.316	0.185	8.47e-100	3.42e-95
GH_A05G3643	0	0.223797	0.54	0.448	3.21e-27	1.3e-22
GH_A06G1061	0	0.160112	0.226	0.202	0.000119174	1
GH_D06G1080	0	0.553499	0.238	0.172	1.54e-29	6.23e-25
GH_D05G0088	0	0.614102	0.296	0.21	1.81e-43	7.32e-39
GH_D05G0536	0	0.504823	0.264	0.187	1.33e-34	5.38e-30
GH_D13G2112	0	0.256091	0.251	0.208	5.45e-11	2.2e-06
GH_A05G0538	0	0.695806	0.489	0.297	7.55e-142	3.05e-137
GH_D06G1067	0	0.232952	0.255	0.206	1.9e-13	7.69e-09
GH_A13G2130	0	0.32482	0.438	0.357	1.4e-27	5.64e-23
GH_D06G1171	0	0.169107	0.254	0.221	8.18e-07	0.0330481
GH_A07G0019	0	0.131259	0.851	0.853	1.51e-20	6.09e-16
GH_A05G0648	0	0.236541	0.355	0.29	3.04e-17	1.23e-12
GH_A06G1343	0	0.387621	0.531	0.431	1.11e-44	4.49e-40
GH_D05G0632	0	0.310759	0.231	0.183	8.2e-15	3.31e-10
GH_A13G2139	0	0.225508	0.211	0.18	2.98e-07	0.0120415
GH_A07G0294	0	0.297629	0.262	0.21	7.83e-16	3.17e-11
GH_D06G1120	0	0.533632	0.381	0.269	5.89e-58	2.38e-53
GH_A06G1096	0	0.478405	0.539	0.427	2.72e-59	1.1e-54
GH_A07G0355	0	0.260531	0.259	0.213	3.63e-12	1.47e-07
GH_A05G0553	0	0.509396	0.4	0.279	5.11e-64	2.07e-59
GH_A05G0560	0	0.313852	0.256	0.205	1.95e-15	7.9e-11
GH_D05G0555	0	0.447697	0.324	0.238	3.13e-36	1.27e-31
GH_A05G0093	0	0.312472	0.272	0.216	1.01e-17	4.07e-13
GH_A10G0277	0	0.504983	0.29	0.205	9.5e-40	3.84e-35
GH_D10G0289	0	0.676454	0.46	0.311	5.21e-99	2.11e-94
GH_D09G0869	0	0.893264	0.203	0.115	2.6e-63	1.05e-58
GH_A07G0257	0	0.425391	0.262	0.2	6.02e-24	2.43e-19
GH_D05G0436	0	0.53274	0.291	0.204	1.83e-42	7.41e-38
GH_A01G1161	0	0.65297	0.214	0.142	8.25e-38	3.33e-33
GH_A05G2200	0	0.280365	0.348	0.279	2.09e-21	8.44e-17
GH_D02G2547	0	0.139218	0.209	0.179	3.55e-06	0.143643
GH_D11G1429	0	0.556565	0.205	0.141	9.85e-31	3.98e-26
GH_D02G2298	0	0.657494	0.37	0.252	1.87e-69	7.56e-65
GH_A13G0400	0	0.375744	0.348	0.264	7.92e-33	3.2e-28
GH_D13G0397	0	0.216498	0.465	0.394	1.1e-19	4.45e-15
GH_A03G2129	0	0.557827	0.352	0.251	2.09e-51	8.45e-47
GH_D12G0236	0	0.183434	0.359	0.31	5.38e-11	2.17e-06
GH_A12G0222	0	0.312399	0.38	0.308	6.03e-23	2.44e-18
GH_A04G1441	0	0.244296	0.802	0.766	3.11e-40	1.26e-35
GH_D04G1784	0	0.350592	0.926	0.893	2.36e-104	9.54e-100
GH_D02G2288	0	0.23057	0.227	0.196	3.44e-07	0.0139033
GH_D01G1268	0	0.520165	0.41	0.299	2.96e-56	1.2e-51
GH_A01G1200	0	0.333249	0.504	0.409	6.37e-36	2.57e-31
GH_A01G0081	0	0.296633	0.225	0.177	3.57e-15	1.44e-10
GH_D02G2211	0	0.205173	0.205	0.165	4.34e-11	1.75e-06
GH_D04G1827	0	0.614905	0.312	0.211	2.71e-55	1.1e-50
GH_D13G0989	0	0.328223	0.994	0.987	3.95e-130	1.6e-125
GH_A13G0995	0	0.350493	0.885	0.865	5.45e-74	2.2e-69
GH_A01G1781	0	0.55082	0.254	0.188	6.35e-28	2.57e-23
GH_A01G1807	0	0.540884	0.236	0.172	1.09e-27	4.4e-23
GH_D01G1893	8	2.89048	0.301	0.084	1.93e-106	7.79e-102
GH_D01G1053	0	0.2638	0.602	0.487	4.75e-47	1.92e-42
GH_A01G1023	0	0.222971	0.324	0.261	3.17e-17	1.28e-12
GH_A03G2292	0	0.34319	0.796	0.737	1.71e-67	6.91e-63
GH_D02G2462	0	0.181991	0.517	0.456	4.09e-14	1.65e-09
GH_A12G0322	0	0.741417	0.296	0.183	3.98e-74	1.61e-69
GH_A03G1939	0	0.148344	0.302	0.253	8.77e-11	3.54e-06
GH_A03G1938	0	0.387283	0.296	0.24	1.6e-18	6.47e-14
GH_A02G2013	0	0.218204	0.227	0.19	4.24e-09	0.000171424
GH_D03G0049	0	0.248842	0.246	0.201	4.07e-12	1.64e-07
GH_A11G1794	0	0.151805	0.286	0.252	1.66e-06	0.066985
GH_A06G0460	0	0.327831	0.209	0.166	4.44e-13	1.79e-08
GH_A03G2275	0	0.406033	0.897	0.858	4.33e-100	1.75e-95
GH_A10G0019	0	0.643735	0.262	0.185	9.02e-39	3.64e-34
GH_A11G2011	0	0.24169	0.237	0.212	3.14e-05	1
GH_D11G2052	0	0.228204	0.208	0.185	3.35e-05	1
GH_D10G1041	0	0.836383	0.237	0.147	1.96e-57	7.92e-53
GH_A10G0921	0	0.325779	0.645	0.562	3.55e-57	1.43e-52
GH_A02G1851	0	0.263103	0.405	0.339	4.27e-18	1.72e-13
GH_D11G2108	0	0.201874	0.632	0.608	5.58e-13	2.25e-08
GH_A07G0863	0	0.587949	0.338	0.233	2.18e-55	8.81e-51
GH_A12G0562	0	0.465407	0.36	0.284	4.17e-31	1.68e-26
GH_D05G2662	0	0.53122	0.991	0.967	0	0
GH_D12G0897	0	0.227898	0.308	0.251	6.92e-15	2.8e-10
GH_D03G0318	0	0.106362	0.432	0.4	1.07e-06	0.0434338
GH_A11G2240	0	0.405946	0.318	0.232	4.19e-35	1.69e-30
GH_A02G1730	0	0.221823	0.555	0.503	2.63e-16	1.06e-11
GH_A06G0324	0	0.567506	0.287	0.198	1.09e-45	4.4e-41
GH_A03G1943	0	0.275827	0.891	0.877	5.91e-55	2.39e-50
GH_A02G2053	0	0.219689	0.218	0.189	2.97e-06	0.120139
GH_D01G0018	0	0.429593	0.208	0.158	2.91e-18	1.18e-13
GH_A01G1066	0	0.43693	0.286	0.21	3.12e-31	1.26e-26
GH_A01G1819	0	0.320779	0.218	0.179	4.17e-11	1.68e-06
GH_A03G2297	0	0.399901	0.335	0.255	8.62e-31	3.48e-26
GH_D12G0326	0	0.399607	0.279	0.215	5.52e-23	2.23e-18
GH_A12G0379	0	0.747082	0.233	0.144	1.32e-55	5.33e-51
GH_D13G0993	0	0.431118	0.208	0.155	4.82e-20	1.95e-15
GH_D13G0306	0	0.217374	0.272	0.23	1.11e-09	4.5e-05
GH_A03G2223	0	0.152525	0.205	0.178	2.05e-05	0.828016
GH_A12G0418	0	0.273927	0.322	0.264	1.48e-17	6e-13
GH_D13G0097	0	0.408809	0.371	0.281	1.65e-37	6.65e-33
GH_D11G1662	0	0.139001	0.636	0.611	1.67e-09	6.76e-05
GH_D03G0367	0	0.213949	0.363	0.274	3.55e-28	1.44e-23
GH_A02G1029	0	0.192212	0.216	0.19	1.26e-05	0.507647
GH_D02G1001	0	0.248368	0.431	0.35	2.54e-24	1.03e-19
GH_A09G1817	0	0.779122	0.479	0.299	2.41e-139	9.75e-135
GH_A09G1816	0	0.581099	0.538	0.403	7.89e-86	3.19e-81
GH_D04G1444	0	0.45437	0.522	0.421	3.41e-49	1.38e-44
GH_A04G1101	0	0.356631	0.414	0.316	1.46e-38	5.9e-34
GH_D03G1624	0	0.534109	0.335	0.236	2.8e-49	1.13e-44
GH_D02G0042	0	0.512466	0.211	0.148	3.05e-28	1.23e-23
GH_D04G1383	0	0.165318	0.219	0.195	0.000167738	1
GH_D10G2575	0	0.131038	0.245	0.226	0.0028597	1
GH_A10G2466	0	0.353199	0.396	0.312	5.72e-31	2.31e-26
GH_A09G1719	0	0.12561	0.318	0.271	1.02e-09	4.11e-05
GH_D09G1667	0	0.286937	0.427	0.352	2.66e-23	1.08e-18
GH_A09G1714	0	0.35223	0.221	0.166	5.7e-19	2.31e-14
GH_D11G3756	0	0.135442	0.288	0.235	7.94e-13	3.21e-08
GH_A09G1738	0	0.286001	0.468	0.388	2.71e-26	1.1e-21
GH_D09G1684	0	0.447221	0.841	0.801	4.52e-90	1.83e-85
GH_D11G3739	0	0.345098	0.254	0.208	7.11e-14	2.88e-09
GH_A11G3697	0	0.185533	0.205	0.177	3.69e-06	0.149278
GH_D09G1564	0	0.268495	0.241	0.205	3.38e-09	0.000136719
GH_A04G0867	0	0.347084	0.237	0.186	2.04e-16	8.23e-12
GH_D09G1530	0	0.68271	0.952	0.865	0	0
GH_A09G1537	0	0.6698	0.475	0.303	5.3e-119	2.14e-114
GH_D13G0116	0	0.461991	0.312	0.225	4.97e-38	2.01e-33
GH_A13G0117	0	0.339451	0.401	0.319	2.74e-29	1.11e-24
GH_D13G0023	0	0.405117	0.566	0.484	7.7e-41	3.11e-36
GH_A13G0027	0	0.129422	0.515	0.489	3e-05	1
GH_D05G2966	0	0.206092	0.356	0.302	1.68e-12	6.81e-08
GH_A05G2947	0	0.1917	0.259	0.222	2.98e-08	0.00120584
GH_D13G2435	0	0.404956	0.276	0.214	2.45e-22	9.9e-18
GH_A13G2446	0	0.29538	0.282	0.227	4.63e-16	1.87e-11
GH_A01G1299	0	0.550312	0.205	0.147	9.51e-26	3.84e-21
GH_A09G1196	0	0.477411	0.254	0.184	7.7e-30	3.11e-25
GH_D09G1151	0	0.690568	0.512	0.342	2.06e-124	8.34e-120
GH_D10G0940	0	0.197005	0.272	0.227	1.37e-10	5.53e-06
GH_A05G2893	0	0.160704	0.219	0.19	4.78e-06	0.193246
GH_D05G2916	0	0.150127	0.23	0.202	1.12e-05	0.454495
GH_D04G0219	0	0.189165	0.323	0.282	1.4e-08	0.000566049
GH_D10G2274	0	0.310276	0.216	0.175	4.31e-12	1.74e-07
GH_A10G2173	0	0.343423	0.218	0.176	1.1e-12	4.44e-08
GH_A11G3496	0	0.385022	0.494	0.392	8.65e-44	3.5e-39
GH_D11G3502	0	0.464983	0.524	0.406	1.33e-60	5.36e-56
GH_A05G4244	0	0.41862	0.219	0.165	9.53e-20	3.85e-15
GH_D09G2449	0	0.295446	0.291	0.237	7.68e-16	3.11e-11
GH_A09G2514	0	0.332757	0.295	0.239	2.73e-17	1.1e-12
GH_D10G2037	0	0.217481	0.636	0.652	6.2e-06	0.250788
GH_D04G1845	0	1.26364	0.548	0.262	0	0
GH_A04G1112	0	0.532441	0.223	0.161	3.34e-27	1.35e-22
GH_D04G1454	0	0.223381	0.56	0.495	5.49e-19	2.22e-14
GH_A04G1111	0	0.149769	0.748	0.749	2.59e-12	1.05e-07
GH_D08G2611	0	0.216152	0.381	0.313	1.32e-23	5.33e-19
GH_A09G1425	0	0.173336	0.384	0.323	3.75e-14	1.52e-09
GH_D12G2148	0	0.496559	0.305	0.221	4.4e-38	1.78e-33
GH_D11G0438	0	0.355592	0.283	0.221	6.07e-21	2.45e-16
GH_A12G2146	0	0.419939	0.257	0.194	7.08e-24	2.86e-19
GH_A03G0742	0	0.244963	0.299	0.238	2.47e-18	9.98e-14
GH_A07G0769	0	0.526295	0.453	0.329	3.47e-63	1.4e-58
GH_D07G0763	0	0.57698	0.401	0.28	2.58e-66	1.04e-61
GH_D13G0232	0	0.726942	0.399	0.251	2.45e-101	9.89e-97
GH_A03G1920	0	0.258458	0.219	0.174	2.78e-13	1.12e-08
GH_D02G2089	0	0.16739	0.233	0.19	1.39e-10	5.62e-06
GH_D04G0347	0	0.586441	0.99	0.941	0	0
GH_A05G4026	0	0.399762	0.927	0.865	3.29e-153	1.33e-148
GH_A06G0314	0	0.193985	0.614	0.622	7.62e-06	0.30804
GH_D06G0300	0	0.207674	0.913	0.913	7e-36	2.83e-31
GH_A12G0163	0	0.185599	0.277	0.241	7.28e-08	0.00294365
GH_D05G2147	0	0.714355	0.228	0.136	5.15e-59	2.08e-54
GH_A02G1619	0	0.248775	0.333	0.289	1.84e-10	7.44e-06
GH_D03G0491	0	0.142967	0.305	0.27	1.27e-06	0.051314
GH_D06G2074	0	0.452173	0.302	0.228	3.29e-29	1.33e-24
GH_A06G2036	0	0.498174	0.363	0.267	3.07e-44	1.24e-39
GH_A02G1696	0	0.778982	0.301	0.189	9.54e-73	3.85e-68
GH_D11G0579	0	0.298463	0.233	0.199	4.97e-09	0.000200787
GH_A11G0552	0	0.370655	0.248	0.201	5.4e-15	2.18e-10
GH_A07G0017	0	0.470427	0.38	0.287	1.18e-41	4.79e-37
GH_D07G0024	0	0.448239	0.251	0.19	8e-24	3.23e-19
GH_A05G0107	0	0.409095	0.343	0.272	1.03e-26	4.15e-22
GH_D05G0110	0	0.260916	0.306	0.259	3.43e-12	1.39e-07
GH_A07G0277	0	0.384341	0.332	0.257	5.33e-28	2.16e-23
GH_A05G0436	0	0.53215	0.434	0.287	2.23e-84	9.01e-80
GH_D05G0438	0	0.755599	0.355	0.21	5.63e-105	2.28e-100
GH_A11G2862	0	0.786997	0.242	0.133	6.82e-80	2.76e-75
GH_D05G1389	0	0.360906	0.779	0.706	1.18e-73	4.78e-69
GH_A05G1382	0	0.504009	0.499	0.362	1.16e-73	4.68e-69
GH_A05G0409	0	0.374271	0.863	0.806	1.67e-100	6.74e-96
GH_A07G0222	0	0.320819	0.674	0.617	5.32e-37	2.15e-32
GH_D08G2785	0	0.198384	0.932	0.896	6.65e-76	2.69e-71
GH_D05G0411	0	0.494248	0.941	0.88	3.27e-217	1.32e-212
GH_A08G2792	0	0.314819	0.921	0.879	2.26e-106	9.15e-102
GH_D07G1314	0	0.493026	0.338	0.253	1.56e-36	6.32e-32
GH_A07G1331	0	0.527688	0.264	0.196	1.06e-28	4.3e-24
GH_D09G1253	0	0.31438	0.328	0.262	2.17e-20	8.75e-16
GH_A09G1298	0	0.182104	0.273	0.232	5.04e-09	0.000203551
GH_D02G1891	0	0.268854	0.418	0.351	3.01e-20	1.22e-15
GH_D04G0767	0	0.329528	0.754	0.709	1.25e-46	5.06e-42
GH_D02G1897	0	0.144135	0.585	0.513	7.61e-20	3.08e-15
GH_A03G0082	0	0.443672	0.389	0.285	9.46e-47	3.83e-42
GH_D02G1911	0	0.586163	0.223	0.153	1.05e-34	4.23e-30
GH_A03G1754	0	0.498159	0.473	0.358	1.33e-58	5.38e-54
GH_A08G0320	0	0.446491	0.267	0.194	6.14e-31	2.48e-26
GH_D08G0340	0	0.502358	0.226	0.155	1.18e-33	4.78e-29
GH_A05G3729	0	0.485626	0.254	0.19	3.15e-26	1.27e-21
GH_D04G0621	0	0.337463	0.249	0.206	3.02e-12	1.22e-07
GH_D05G2928	0	0.916046	0.552	0.336	8.15e-201	3.29e-196
GH_A05G2905	0	0.820464	0.394	0.229	2.17e-129	8.77e-125
GH_D10G2549	0	0.416253	0.365	0.275	1.33e-36	5.36e-32
GH_D11G0692	0	0.201361	0.206	0.181	3.05e-05	1
GH_D03G1263	0	0.474463	0.241	0.157	7.75e-43	3.13e-38
GH_D04G0759	0	0.11245	0.206	0.186	0.00120685	1
GH_D10G0866	0	0.284906	0.327	0.271	3.04e-16	1.23e-11
GH_A05G3741	0	0.536142	0.363	0.264	8.51e-49	3.44e-44
GH_A02G1761	1	2.7726	0.399	0.083	0	0
GH_D04G0610	0	0.672652	0.344	0.232	7.48e-66	3.03e-61
GH_A09G0350	0	0.58361	0.262	0.178	6.25e-43	2.52e-38
GH_D08G2822	12	2.70785	0.39	0.089	3.99e-59	1.61e-54
GH_D09G0357	0	0.731211	0.266	0.176	2.17e-52	8.79e-48
GH_A03G0721	4	2.63095	0.308	0.061	0	0
GH_D04G0579	0	0.174118	0.248	0.216	9.31e-07	0.0376289
GH_D09G0323	0	0.301444	0.209	0.166	4.03e-13	1.63e-08
GH_A05G3767	0	0.659309	0.393	0.268	4.08e-77	1.65e-72
GH_D02G1079	10	2.53341	0.309	0.066	7.52e-85	3.04e-80
GH_A03G1608	0	0.506341	0.326	0.231	3.6e-45	1.46e-40
GH_D11G0739	0	0.53044	0.348	0.257	7.14e-43	2.89e-38
GH_D09G0235	0	0.539043	0.326	0.238	1.92e-40	7.74e-36
GH_A09G0120	0	0.442013	0.212	0.159	1.2e-20	4.84e-16
GH_D09G0122	0	0.498602	0.216	0.159	3.76e-23	1.52e-18
GH_D07G0764	0	0.240259	0.519	0.446	2.19e-23	8.85e-19
GH_A11G1705	0	0.409159	0.483	0.373	4.96e-49	2e-44
GH_D12G0546	0	0.794559	0.283	0.172	2.18e-75	8.8e-71
GH_D11G1744	0	0.333786	0.551	0.46	6.76e-38	2.73e-33
GH_A12G0532	0	0.736443	0.423	0.276	1.38e-102	5.59e-98
GH_D08G2599	0	0.225302	0.203	0.175	1.91e-06	0.0773018
GH_D08G2531	0	0.548591	0.205	0.146	5.27e-26	2.13e-21
GH_D03G0536	0	0.227195	0.271	0.233	4.61e-09	0.000186152
GH_A02G1663	0	0.461262	0.254	0.188	1.55e-26	6.26e-22
GH_D08G2532	0	0.192662	0.228	0.193	4.84e-08	0.00195471
GH_D01G1681	0	0.441471	0.205	0.154	5.35e-19	2.16e-14
GH_A11G1741	0	0.392988	0.22	0.163	2.5e-22	1.01e-17
GH_D11G2542	0	0.434117	0.262	0.193	4.43e-28	1.79e-23
GH_A11G3432	0	0.240283	0.687	0.661	1.56e-18	6.32e-14
GH_D13G1101	0	0.660166	0.361	0.238	8.17e-75	3.3e-70
GH_D11G2713	0	0.506846	0.57	0.441	7.57e-80	3.06e-75
GH_D13G1149	0	0.254617	0.255	0.221	6.66e-08	0.00269198
GH_A11G2688	0	0.465759	0.443	0.324	1.48e-55	6e-51
GH_A13G1204	0	0.181075	0.488	0.452	2.6e-08	0.00105203
GH_D02G0517	0	0.271517	0.242	0.203	5.18e-10	2.1e-05
GH_A02G0500	0	0.329212	0.293	0.236	9.34e-18	3.77e-13
GH_D13G2456	0	0.263935	0.22	0.184	2.26e-09	9.12e-05
GH_A13G2467	0	0.275414	0.212	0.176	1.07e-09	4.32e-05
GH_D09G1216	0	0.477251	0.223	0.164	5.55e-24	2.24e-19
GH_D13G2459	0	0.356691	0.209	0.164	6.01e-15	2.43e-10
GH_A13G2470	0	0.460721	0.273	0.201	6.6e-30	2.67e-25
GH_A06G0597	0	0.61072	0.211	0.144	2.05e-33	8.27e-29
GH_D08G0999	0	0.144811	0.599	0.561	7.41e-10	3e-05
GH_D08G1018	0	0.414024	0.257	0.194	9.85e-24	3.98e-19
GH_A07G0158	0	0.408448	0.267	0.203	5.75e-24	2.33e-19
GH_D07G0168	0	0.437653	0.238	0.189	3.36e-17	1.36e-12
GH_A05G0377	0	0.311183	0.418	0.329	6.58e-31	2.66e-26
GH_D05G0382	0	0.541967	0.4	0.289	6.84e-56	2.76e-51
GH_D07G0209	0	0.276129	0.841	0.836	3.73e-39	1.51e-34
GH_A05G0339	0	0.26752	0.237	0.2	3.46e-09	0.000139762
GH_A07G0197	0	0.201997	0.8	0.804	3.39e-20	1.37e-15
GH_A08G0109	0	0.193877	0.289	0.247	1.2e-09	4.86e-05
GH_D08G0113	0	0.271043	0.284	0.232	7.57e-15	3.06e-10
GH_D09G1142	0	0.111265	0.54	0.49	1.23e-09	4.99e-05
GH_A09G1182	0	0.247232	0.49	0.387	1.45e-34	5.86e-30
GH_D08G0091	0	0.277791	0.234	0.192	1.45e-11	5.87e-07
GH_D09G1053	0	0.15045	0.22	0.194	3.67e-05	1
GH_D05G0096	0	0.403215	0.255	0.198	2.73e-20	1.11e-15
GH_D12G2123	0	0.531244	0.323	0.228	6.6e-47	2.67e-42
GH_A12G2124	0	0.322902	0.257	0.202	1.95e-17	7.87e-13
GH_D07G0654	0	0.199373	0.398	0.334	1.13e-15	4.56e-11
GH_D08G2085	0	0.302032	0.205	0.157	8.98e-16	3.63e-11
GH_D12G2737	0	0.571416	0.274	0.182	1.05e-48	4.26e-44
GH_A08G1195	0	0.228087	0.233	0.202	5.57e-07	0.0225066
GH_D08G1200	0	0.252823	0.264	0.224	7.11e-10	2.87e-05
GH_D08G1212	0	0.286277	0.245	0.196	1.52e-14	6.14e-10
GH_A12G2638	0	0.255836	0.584	0.527	1.52e-21	6.15e-17
GH_D05G0669	0	0.208833	0.257	0.225	9.35e-07	0.0377949
GH_A05G0669	0	0.244742	0.242	0.211	2.97e-07	0.0120181
GH_D06G1182	0	0.417831	0.205	0.153	1e-19	4.05e-15
GH_A05G0649	0	0.490261	0.316	0.224	3.38e-43	1.37e-38
GH_D05G0646	0	0.62501	0.327	0.223	2.85e-57	1.15e-52
GH_D05G0633	0	0.230851	0.318	0.256	2.94e-17	1.19e-12
GH_A06G1093	0	0.443756	0.327	0.246	1.05e-33	4.26e-29
GH_A07G0352	0	0.549921	0.211	0.15	9.43e-28	3.81e-23
GH_D13G2310	0	0.420066	0.399	0.321	1.67e-28	6.74e-24
GH_A13G2313	0	0.398437	0.596	0.539	3.27e-29	1.32e-24
GH_A07G0260	0	0.186634	0.645	0.58	2.33e-22	9.4e-18
GH_D07G0269	0	0.213306	0.462	0.367	3.77e-28	1.52e-23
GH_D07G0267	0	0.599171	0.43	0.31	1.26e-67	5.09e-63
GH_A07G0258	0	0.413071	0.209	0.158	9.98e-19	4.03e-14
GH_D05G0465	0	0.396461	0.835	0.796	1.23e-82	4.96e-78
GH_D06G0995	0	0.103642	0.229	0.204	0.000235733	1
GH_D12G1404	0	0.124605	0.313	0.273	1.99e-07	0.00805942
GH_A13G1249	0	0.111093	0.256	0.223	2.93e-06	0.118482
GH_D08G2430	0	0.182229	0.235	0.205	2.92e-06	0.117938
GH_A08G2424	0	0.140811	0.243	0.218	0.000170672	1
GH_A13G1236	0	0.347687	0.263	0.207	2.17e-18	8.79e-14
GH_A07G1660	0	0.502816	0.376	0.276	1.4e-48	5.67e-44
GH_D13G2307	0	0.317014	0.31	0.236	6.18e-26	2.5e-21
GH_D07G1830	0	0.224375	0.645	0.614	4.66e-16	1.88e-11
GH_A03G1308	0	0.201287	0.349	0.3	8.4e-11	3.4e-06
GH_D13G0273	0	0.300648	0.352	0.243	4.09e-46	1.65e-41
GH_D02G1495	0	0.287682	0.506	0.413	9.8e-32	3.96e-27
GH_A13G0276	0	0.605045	0.718	0.597	1e-124	4.05e-120
GH_A11G1755	0	0.28524	0.335	0.27	2.3e-19	9.31e-15
GH_D11G1788	0	0.186869	0.601	0.578	8.66e-12	3.5e-07
GH_A07G1982	0	0.267859	0.205	0.175	2.39e-07	0.00967643
GH_D07G1989	0	0.512373	0.527	0.382	3.06e-82	1.24e-77
GH_A10G1016	0	0.391162	0.227	0.185	7.37e-13	2.98e-08
GH_D10G0943	0	0.643184	0.25	0.177	2.04e-35	8.23e-31
GH_A07G2521	0	0.344328	0.224	0.163	1.53e-23	6.2e-19
GH_A09G0345	0	0.119237	0.2	0.176	0.000122135	1
GH_A09G0346	0	0.580258	0.238	0.167	1.18e-33	4.76e-29
GH_D11G0709	0	0.723622	0.507	0.423	2.25e-56	9.09e-52
GH_D08G1903	0	0.44818	0.217	0.164	2.37e-20	9.58e-16
GH_D12G2506	0	0.568572	0.33	0.23	2.68e-51	1.08e-46
GH_A03G0277	0	0.412378	0.246	0.193	9.96e-19	4.02e-14
GH_A02G1061	0	0.269385	0.381	0.31	1.88e-21	7.59e-17
GH_D12G2591	0	0.143716	0.99	0.984	1.4e-44	5.64e-40
GH_A12G2573	0	0.14308	0.98	0.97	1.74e-40	7.05e-36
GH_D08G1307	0	0.386259	0.384	0.305	9.78e-30	3.95e-25
GH_A08G1265	0	0.339022	0.232	0.19	2.54e-12	1.03e-07
GH_A11G0175	0	0.59589	0.331	0.234	4.2e-50	1.7e-45
GH_A02G0702	0	0.570012	0.227	0.162	2.6e-30	1.05e-25
GH_D01G1085	0	0.303685	0.226	0.174	2.55e-17	1.03e-12
GH_A06G1952	0	0.141557	0.345	0.311	3.13e-06	0.126635
GH_D05G2479	0	0.463765	0.306	0.225	1.22e-34	4.93e-30
GH_D10G0124	0	0.215099	0.592	0.538	2.23e-18	9.02e-14
GH_A10G0112	0	0.144033	0.485	0.425	1.22e-11	4.92e-07
GH_D05G2640	0	0.225793	0.391	0.32	4.63e-20	1.87e-15
GH_D06G0182	0	0.408321	0.391	0.301	2.96e-36	1.2e-31
GH_A06G0197	0	0.492137	0.483	0.367	3.76e-59	1.52e-54
GH_D10G0524	0	0.350731	0.327	0.261	4.05e-22	1.64e-17
GH_A10G0498	0	0.24714	0.475	0.416	1.34e-16	5.4e-12
GH_A12G1681	0	0.334794	0.838	0.792	4.72e-75	1.91e-70
GH_D12G1683	0	0.360118	0.599	0.51	8.77e-44	3.55e-39
GH_D02G0396	0	0.498469	0.862	0.806	4.44e-131	1.79e-126
GH_D08G0684	0	0.107969	0.311	0.247	4.81e-16	1.94e-11
GH_A02G0372	0	0.591947	0.843	0.766	3.07e-152	1.24e-147
GH_A01G1894	0	0.164764	0.246	0.217	7.85e-06	0.317292
GH_D01G1996	0	0.260415	0.318	0.263	8.29e-15	3.35e-10
GH_D10G0304	0	0.213349	0.574	0.529	2.31e-15	9.33e-11
GH_D06G1508	0	0.33293	0.834	0.824	7.95e-50	3.21e-45
GH_A10G0292	0	0.282668	0.572	0.523	8.74e-21	3.53e-16
GH_D12G0508	0	0.249174	0.207	0.179	9.9e-07	0.0400149
GH_D12G0483	0	0.305809	0.237	0.192	6.26e-13	2.53e-08
GH_A12G0471	0	0.401331	0.234	0.184	6.1e-17	2.46e-12
GH_D12G0478	0	0.203103	0.204	0.182	0.000178818	1
GH_D05G1479	0	0.708027	0.332	0.212	1.59e-75	6.42e-71
GH_A05G1459	0	0.521669	0.323	0.232	2.16e-43	8.74e-39
GH_A10G0470	0	0.296822	0.357	0.29	2.12e-20	8.58e-16
GH_A09G0955	0	0.167875	0.222	0.194	6.81e-06	0.275298
GH_D10G0496	0	0.227577	0.345	0.292	5.33e-13	2.15e-08
GH_D05G1948	0	0.374185	0.219	0.171	6.87e-16	2.78e-11
GH_A05G1910	0	0.315802	0.257	0.198	3.1e-20	1.25e-15
GH_D06G1525	0	0.222591	0.424	0.366	1.65e-14	6.67e-10
GH_D09G1223	0	0.226787	0.725	0.691	9.25e-32	3.74e-27
GH_A09G1266	0	0.192945	0.719	0.699	7.18e-21	2.9e-16
GH_D12G2283	0	0.202023	0.331	0.275	2.27e-13	9.19e-09
GH_A03G0027	0	0.353304	0.496	0.391	1.21e-40	4.89e-36
GH_D03G1936	0	0.188322	0.371	0.317	4.76e-12	1.92e-07
GH_A12G2267	0	0.318576	0.253	0.202	1.35e-15	5.47e-11
GH_A08G1877	0	0.528865	0.823	0.752	2.79e-134	1.13e-129
GH_D12G2343	0	0.196554	0.329	0.258	4.93e-20	1.99e-15
GH_D08G1892	0	0.849803	0.495	0.3	1.36e-166	5.49e-162
GH_D08G1942	0	0.136912	0.746	0.725	1.42e-14	5.73e-10
GH_D08G1947	0	0.236023	0.258	0.215	1.15e-10	4.64e-06
GH_A08G1936	0	0.154572	0.231	0.204	3.59e-05	1
GH_A12G2363	0	0.250561	0.275	0.235	4.57e-10	1.85e-05
GH_D06G1824	0	0.604983	0.312	0.21	1.62e-56	6.57e-52
GH_A06G2376	0	0.485615	0.309	0.223	8.52e-39	3.44e-34
GH_A04G0046	0	0.622718	0.641	0.474	6.1e-136	2.47e-131
GH_D05G4028	0	0.760725	0.532	0.345	1.38e-150	5.59e-146
GH_A05G2603	0	0.65089	0.911	0.812	5.74e-284	2.32e-279
GH_D05G2627	0	0.521515	0.712	0.594	3.8e-106	1.53e-101
GH_A01G0704	0	0.291032	0.63	0.554	9.4e-37	3.8e-32
GH_A07G2171	0	0.141782	0.243	0.222	0.000608927	1
GH_A07G0971	0	0.528039	0.476	0.348	1.66e-70	6.72e-66
GH_D07G0965	0	0.364785	0.366	0.28	2.97e-32	1.2e-27
GH_D11G1569	0	0.256631	0.516	0.469	3.46e-17	1.4e-12
GH_A11G1462	0	0.26541	0.702	0.656	4.45e-33	1.8e-28
GH_D11G1486	0	0.193076	0.704	0.677	8.31e-19	3.36e-14
GH_D08G2227	0	1.22915	0.219	0.096	2.55e-129	1.03e-124
GH_A08G2217	0	1.1418	0.21	0.098	4.63e-108	1.87e-103
GH_A10G1874	0	0.13614	0.261	0.233	4.53e-05	1
GH_D10G1970	0	0.295619	0.231	0.191	4.43e-11	1.79e-06
GH_A10G1889	0	0.349469	0.504	0.411	4.92e-37	1.99e-32
GH_A09G2546	0	0.532178	0.963	0.924	4.45e-228	1.8e-223
GH_D09G2481	0	0.393076	0.992	0.981	2.21e-194	8.95e-190
GH_D10G1981	0	0.368278	0.308	0.248	2.56e-19	1.04e-14
GH_D02G0599	0	0.761671	0.495	0.318	8.34e-137	3.37e-132
GH_A10G1898	0	0.525191	0.395	0.284	3.01e-56	1.22e-51
GH_A02G0585	0	0.651776	0.419	0.287	7.45e-80	3.01e-75
GH_D10G2011	0	0.486508	0.364	0.249	1.87e-59	7.57e-55
GH_D06G0265	0	0.911251	0.488	0.275	8.66e-194	3.5e-189
GH_A05G2202	0	0.376543	0.762	0.682	8.42e-70	3.4e-65
GH_D05G2228	0	0.294922	0.378	0.307	5.47e-22	2.21e-17
GH_D06G1380	0	0.130403	0.202	0.176	3.55e-05	1
GH_A11G0665	0	0.538899	0.217	0.151	9.46e-31	3.82e-26
GH_D07G2530	0	0.376554	0.315	0.242	9.47e-27	3.83e-22
GH_A12G2090	0	0.416405	0.441	0.333	6.22e-49	2.51e-44
GH_D12G2090	0	0.40345	0.576	0.46	3.18e-58	1.29e-53
GH_A03G0691	0	0.20574	0.212	0.181	3.6e-07	0.0145704
GH_D07G0539	0	0.333382	0.22	0.167	2.13e-18	8.62e-14
GH_D03G1258	0	0.267653	0.332	0.278	1.06e-14	4.28e-10
GH_D09G2622	0	1.10765	0.56	0.285	0	0
GH_A09G2701	0	1.07077	0.695	0.44	0	0
GH_D12G2846	0	0.727448	0.349	0.222	1.19e-84	4.83e-80
GH_A12G2821	0	0.487899	0.279	0.2	2.22e-35	8.99e-31
GH_A12G2800	0	0.253304	0.433	0.341	3.44e-29	1.39e-24
GH_D12G2828	0	0.123782	0.28	0.23	1.23e-11	4.99e-07
GH_D12G2507	0	0.109308	0.208	0.186	0.00054721	1
GH_A11G0108	0	0.401256	0.343	0.26	4.74e-33	1.92e-28
GH_D11G0111	0	0.309676	0.205	0.168	2.07e-10	8.36e-06
GH_A10G2599	0	0.494745	0.24	0.175	1.56e-27	6.32e-23
GH_D06G0557	0	0.560783	0.38	0.269	6.94e-58	2.81e-53
GH_A06G0587	0	0.338075	0.373	0.294	6.08e-28	2.46e-23
GH_D12G2779	0	0.132865	0.381	0.328	1.36e-11	5.51e-07
GH_A12G2743	0	0.413864	0.615	0.502	9.74e-64	3.94e-59
GH_D12G2710	0	0.60365	0.247	0.167	2.24e-41	9.07e-37
GH_D12G1298	0	0.647344	0.234	0.151	1.76e-46	7.1e-42
GH_A09G1986	0	0.383896	0.412	0.329	1.08e-30	4.36e-26
GH_A11G0131	0	0.218497	0.34	0.291	1.4e-11	5.67e-07
GH_A11G0130	0	0.283241	0.282	0.234	2.1e-13	8.48e-09
GH_A12G2700	0	0.473898	0.388	0.281	4.91e-51	1.99e-46
GH_D12G2727	0	0.449434	0.421	0.312	6.94e-49	2.81e-44
GH_A04G0301	0	0.299928	0.254	0.212	2.89e-11	1.17e-06
GH_D05G3777	0	0.282668	0.239	0.198	3.32e-11	1.34e-06
GH_A02G0194	8	2.53072	0.403	0.124	2.72e-127	1.1e-122
GH_D05G0163	3	2.52172	0.283	0.059	2.17e-299	8.79e-295
GH_D13G1691	0	0.452701	0.206	0.149	1.83e-23	7.39e-19
GH_A13G1736	0	0.567305	0.202	0.132	6.95e-36	2.81e-31
GH_A01G0666	0	0.205879	0.26	0.2	4.98e-18	2.01e-13
GH_D13G1620	0	0.298351	0.282	0.224	1.92e-18	7.76e-14
GH_D08G0258	0	0.449735	0.249	0.186	1.86e-24	7.53e-20
GH_D05G3598	0	0.512272	0.203	0.149	5.82e-22	2.35e-17
GH_A04G0137	0	0.415863	0.21	0.158	4.47e-19	1.81e-14
GH_D05G3928	0	0.634522	0.265	0.178	2.34e-47	9.44e-43
GH_D05G3934	0	0.557198	0.271	0.198	8.55e-33	3.46e-28
GH_A08G0529	0	0.191623	0.865	0.86	9.98e-27	4.03e-22
GH_D08G0538	0	0.179753	0.718	0.714	5.78e-12	2.34e-07
GH_A08G2730	0	0.186477	0.388	0.337	5.41e-11	2.19e-06
GH_A04G0100	0	0.157641	0.266	0.232	8.87e-07	0.0358651
GH_D01G0842	0	0.60129	0.36	0.248	8.87e-62	3.58e-57
GH_A03G1515	0	0.106077	0.363	0.293	4.46e-17	1.8e-12
GH_A11G3099	0	0.378973	0.406	0.319	7.32e-34	2.96e-29
GH_D11G3128	0	0.191548	0.296	0.25	1.11e-10	4.47e-06
GH_D03G1659	0	0.272954	0.282	0.232	8.94e-14	3.61e-09
GH_D06G0712	0	0.321069	0.923	0.919	2.67e-62	1.08e-57
GH_A09G0996	0	0.597615	0.31	0.217	8.66e-47	3.5e-42
GH_A06G0735	0	0.327291	0.734	0.713	8.86e-35	3.58e-30
GH_D09G0948	0	0.575684	0.282	0.197	4.86e-43	1.97e-38
GH_D07G0103	0	0.322138	0.489	0.415	4.71e-29	1.91e-24
GH_A05G0273	0	0.46831	0.203	0.149	2.3e-22	9.31e-18
GH_D13G2219	0	0.275606	0.329	0.264	2.9e-19	1.17e-14
GH_A13G2236	0	0.155038	0.276	0.236	1.42e-08	0.000575427
GH_D08G2776	0	0.644634	0.203	0.132	6.44e-38	2.6e-33
GH_D07G0128	0	0.768858	0.262	0.162	3.29e-64	1.33e-59
GH_D08G0246	0	0.656952	0.283	0.185	1.48e-56	5.99e-52
GH_A08G0233	0	0.523435	0.325	0.231	1.56e-45	6.3e-41
GH_D08G0249	0	0.261365	0.215	0.185	3.66e-07	0.0148025
GH_A08G0932	0	0.63689	0.336	0.201	3.22e-89	1.3e-84
GH_D08G0281	0	0.116223	0.307	0.271	2e-06	0.0807147
GH_A08G0265	0	0.172083	0.719	0.692	8.58e-17	3.47e-12
GH_A05G0067	0	0.25162	0.565	0.493	4.93e-22	1.99e-17
GH_A05G0090	0	0.505651	0.274	0.199	9.98e-33	4.03e-28
GH_D05G0095	0	0.38479	0.281	0.22	1.23e-21	4.97e-17
GH_D07G0331	0	0.499062	0.334	0.248	1.38e-38	5.6e-34
GH_A07G0323	0	0.501863	0.33	0.243	1.39e-39	5.63e-35
GH_D07G0657	11	2.49004	0.288	0.067	1.07e-41	4.31e-37
GH_D05G0539	0	0.564685	0.299	0.202	5.66e-50	2.29e-45
GH_A13G2133	0	0.250301	0.27	0.227	6.11e-11	2.47e-06
GH_D13G2118	0	0.331141	0.271	0.224	6.53e-14	2.64e-09
GH_D13G2120	0	0.465237	0.226	0.171	1.11e-21	4.48e-17
GH_A07G0307	0	0.448628	0.861	0.771	2.33e-108	9.42e-104
GH_D03G1611	0	0.427812	0.309	0.237	6.89e-28	2.78e-23
GH_A03G0361	0	0.358452	0.287	0.233	9.94e-17	4.02e-12
GH_D08G2293	0	0.253636	0.402	0.33	1.39e-20	5.6e-16
GH_A08G2287	0	0.11762	0.419	0.362	1.45e-11	5.87e-07
GH_D05G0877	0	0.440494	0.808	0.729	1.59e-116	6.43e-112
GH_A05G0885	0	0.496327	0.705	0.605	1.68e-96	6.81e-92
GH_A05G1620	0	0.470959	0.325	0.245	5.52e-34	2.23e-29
GH_D05G1650	0	0.368037	0.331	0.255	1.38e-28	5.56e-24
GH_A07G1056	0	1.10424	0.386	0.196	2.48e-188	1e-183
GH_D03G1470	0	0.450976	0.465	0.327	2.44e-71	9.87e-67
GH_D13G2557	0	0.322773	0.235	0.189	7.52e-14	3.04e-09
GH_D01G2458	0	0.21715	0.26	0.204	3.84e-18	1.55e-13
GH_A13G2577	0	0.315855	0.679	0.622	1.94e-43	7.84e-39
GH_D03G0052	0	0.223904	0.232	0.193	5.82e-10	2.35e-05
GH_A02G2010	0	0.34736	0.309	0.249	8.16e-19	3.3e-14
GH_A03G0449	0	0.768653	0.203	0.123	1.73e-50	6.98e-46
GH_A01G1775	8	2.47126	0.353	0.12	6.05e-96	2.45e-91
GH_A08G0009	0	0.353622	0.794	0.749	5.26e-60	2.13e-55
GH_D08G0012	0	0.288686	0.513	0.442	8.84e-26	3.57e-21
GH_A08G2268	0	0.440302	0.222	0.157	2.75e-27	1.11e-22
GH_D03G1568	0	0.371217	0.254	0.204	2.92e-16	1.18e-11
GH_D07G0744	0	0.450055	0.308	0.235	6.33e-29	2.56e-24
GH_A07G0749	0	0.481562	0.234	0.168	3.82e-28	1.54e-23
GH_A12G1999	0	0.306228	0.487	0.4	2.96e-30	1.2e-25
GH_D12G1994	0	0.25682	0.547	0.463	3.22e-28	1.3e-23
GH_D12G1971	0	0.318064	0.26	0.208	5.3e-16	2.14e-11
GH_A09G2700	0	0.522619	0.265	0.191	2.31e-33	9.32e-29
GH_A07G0521	0	0.266401	0.229	0.193	2.06e-09	8.31e-05
GH_D09G2621	0	0.520344	0.223	0.155	2.19e-31	8.87e-27
GH_A12G0739	0	0.43808	0.905	0.869	4.53e-119	1.83e-114
GH_D07G0534	0	0.422913	0.203	0.156	1.47e-16	5.96e-12
GH_A11G0412	0	0.301963	0.343	0.273	8.84e-23	3.57e-18
GH_D12G2130	0	0.270794	0.2	0.163	8.24e-10	3.33e-05
GH_D11G0100	0	0.397488	0.228	0.173	1.17e-19	4.71e-15
GH_D03G1243	0	0.31888	0.467	0.472	0.000324117	1
GH_D03G1239	0	0.920306	0.588	0.378	8.88e-208	3.59e-203
GH_A03G0704	0	1.61644	0.349	0.138	2.31e-279	9.33e-275
GH_A12G2947	0	0.358548	0.322	0.258	6.16e-21	2.49e-16
GH_D12G2970	0	0.397866	0.24	0.187	1.19e-18	4.8e-14
GH_D12G1946	0	0.224303	0.218	0.179	2.57e-10	1.04e-05
GH_D07G0614	0	0.312283	0.697	0.663	1.44e-31	5.83e-27
GH_A03G0757	0	0.119347	0.209	0.192	0.00502338	1
GH_A12G0133	0	0.183926	0.364	0.291	9.74e-20	3.94e-15
GH_D02G2146	0	0.407532	0.305	0.23	3.78e-30	1.53e-25
GH_A03G1979	0	0.326635	0.363	0.277	1.63e-31	6.6e-27
GH_D13G0553	0	0.13961	0.2	0.183	0.00434729	1
GH_A03G1980	0	0.239032	0.36	0.309	6.15e-13	2.49e-08
GH_D02G2147	0	0.172142	0.306	0.272	1.92e-06	0.0774395
GH_A04G1371	0	0.154161	0.205	0.177	8.61e-06	0.348162
GH_A03G1996	0	0.19316	0.659	0.666	5.67e-08	0.00228994
GH_D02G2166	0	0.213619	0.75	0.732	1.62e-24	6.54e-20
GH_A04G1400	0	0.474343	0.215	0.152	5.7e-28	2.31e-23
GH_D03G0494	0	0.326207	0.305	0.238	2.58e-22	1.04e-17
GH_D03G0474	0	0.445432	0.207	0.155	9.46e-20	3.82e-15
GH_A11G1629	0	0.125564	0.208	0.188	0.00144906	1
GH_D12G1063	0	0.305831	0.541	0.488	7.39e-22	2.99e-17
GH_D12G0153	0	0.186806	0.256	0.224	1.3e-06	0.0526606
GH_D03G0407	0	0.395219	0.872	0.846	6.02e-78	2.43e-73
GH_D11G2273	0	1.00964	0.401	0.218	5.45e-168	2.2e-163
GH_A13G0489	0	0.516052	0.393	0.291	1.27e-47	5.12e-43
GH_A02G1973	0	0.235936	0.409	0.322	1.83e-26	7.39e-22
GH_D03G0092	0	0.437312	0.37	0.258	7.95e-53	3.21e-48
GH_D11G1869	0	0.175453	0.243	0.198	2.07e-11	8.38e-07
GH_A11G1835	0	0.215235	0.354	0.296	1.11e-14	4.47e-10
GH_D12G0710	0	0.243833	0.336	0.281	2.11e-14	8.54e-10
GH_D03G0238	0	0.659587	0.233	0.159	5.1e-39	2.06e-34
GH_A02G1812	0	0.279425	0.274	0.229	5.24e-12	2.12e-07
GH_A10G0913	0	0.201709	0.249	0.206	9.6e-11	3.88e-06
GH_D10G1048	0	0.59528	0.221	0.151	7.24e-35	2.93e-30
GH_A11G1884	0	0.724915	0.385	0.223	1.18e-120	4.77e-116
GH_A05G0869	0	0.580545	0.757	0.581	2.71e-174	1.09e-169
GH_D07G2306	0	0.52971	0.776	0.626	1.37e-156	5.53e-152
GH_A06G1564	0	0.548706	0.681	0.498	1.6e-142	6.45e-138
GH_D01G0357	0	0.687932	0.288	0.17	5.81e-79	2.35e-74
GH_D08G1324	0	0.601078	0.802	0.628	5.6e-208	2.26e-203
GH_D03G0873	0	0.791276	0.588	0.373	4.46e-192	1.8e-187
GH_D08G1323	0	0.754164	0.65	0.434	4.55e-205	1.84e-200
GH_D03G0877	0	0.596625	0.625	0.438	2.68e-145	1.08e-140
GH_A09G1193	0	0.819589	0.397	0.21	5.1e-162	2.06e-157
GH_A12G1070	0	0.634853	0.914	0.742	0	0
GH_A11G1525	0	0.92619	0.417	0.218	9.79e-184	3.96e-179
GH_A11G1526	0	0.723881	0.239	0.133	2.29e-76	9.27e-72
GH_A09G1192	0	0.741247	0.684	0.462	9.32e-215	3.77e-210
GH_A01G1432	0	0.67736	0.602	0.411	2.1e-157	8.47e-153
GH_A07G1719	0	0.674327	0.994	0.956	0	0
GH_A11G1527	0	0.704801	0.578	0.386	1.4e-154	5.64e-150
GH_A11G1528	0	0.653027	0.327	0.2	3.5e-82	1.41e-77
GH_D01G1167	0	0.594013	0.663	0.467	9.2e-165	3.72e-160
GH_D06G0180	0	0.320436	0.842	0.761	1.43e-86	5.78e-82
GH_A12G2486	0	0.655885	0.815	0.635	1.52e-223	6.13e-219
GH_D02G1276	0	0.82774	0.471	0.26	2.13e-186	8.63e-182
GH_D01G1168	0	0.709602	0.653	0.45	2.66e-186	1.07e-181
GH_D01G1169	0	0.690948	0.379	0.223	3.04e-112	1.23e-107
GH_A12G0232	0	0.606087	0.749	0.555	2.88e-195	1.16e-190
GH_D02G1278	0	0.693562	0.434	0.254	4.25e-134	1.72e-129
GH_A12G0231	0	0.780964	0.296	0.167	3.56e-97	1.44e-92
GH_A12G0829	0	0.620881	0.383	0.232	8.37e-101	3.38e-96
GH_A12G0230	0	0.527146	0.807	0.676	6.01e-166	2.43e-161
GH_D01G1171	0	0.622519	0.72	0.527	1.09e-185	4.41e-181
GH_A02G1594	0	0.855567	0.493	0.269	6.89e-206	2.79e-201
GH_A02G0731	0	0.853399	0.343	0.178	3.04e-141	1.23e-136
GH_A02G0732	0	0.716252	0.733	0.517	3.3e-225	1.33e-220
GH_A09G0644	0	0.44579	0.235	0.161	6.75e-34	2.73e-29
GH_A02G0733	0	0.48481	0.399	0.274	2.8e-65	1.13e-60
GH_A12G0228	0	0.47264	0.988	0.953	8.07e-297	3.26e-292
GH_D08G0965	1	0.939126	0.201	0.098	5.24e-69	2.12e-64
GH_D11G2578	1	1.35504	0.924	0.723	0	0
GH_A01G0533	1	1.12363	0.344	0.144	8.48e-174	3.43e-169
GH_D03G1321	1	0.884185	0.277	0.143	2.06e-84	8.33e-80
GH_A01G1191	1	0.666508	0.295	0.159	1.25e-75	5.03e-71
GH_D13G1851	1	0.361615	1	0.999	7.06e-163	2.85e-158
GH_D05G2604	1	0.296375	0.289	0.205	2.71e-24	1.09e-19
GH_A07G2013	1	2.27574	0.257	0.055	0	0
GH_A10G1158	1	1.5863	0.796	0.569	0	0
GH_A01G2311	1	1.88034	0.204	0.053	2.74e-209	1.11e-204
GH_A10G1242	1	0.69285	0.243	0.139	4.21e-53	1.7e-48
GH_D04G1622	1	0.941861	0.296	0.144	4.52e-106	1.83e-101
GH_A04G0394	1	1.93837	0.287	0.085	7.92e-263	3.2e-258
GH_A12G1064	1	1.45453	0.222	0.085	2.87e-130	1.16e-125
GH_D09G1354	1	0.918511	0.321	0.19	7.57e-72	3.06e-67
GH_A02G0641	1	0.987283	0.311	0.149	1.33e-117	5.37e-113
GH_A09G1213	1	1.14196	0.422	0.189	1.45e-200	5.86e-196
GH_A04G1200	1	1.1122	0.299	0.13	2.68e-138	1.08e-133
GH_A02G1585	1	1.23335	0.417	0.203	4.21e-171	1.7e-166
GH_A13G0280	1	0.244808	0.351	0.208	1.7e-61	6.87e-57
GH_A12G2147	1	0.398667	0.261	0.171	4.79e-32	1.94e-27
GH_A08G1731	1	0.624463	0.203	0.114	1.14e-44	4.62e-40
GH_D06G1632	1	0.116815	0.773	0.807	3.95e-10	1.6e-05
GH_D06G0205	1	0.853117	0.36	0.182	1.2e-117	4.85e-113
GH_D11G2687	1	0.644056	0.241	0.135	4.57e-55	1.85e-50
GH_A12G2764	1	1.17171	0.213	0.091	5.86e-101	2.37e-96
GH_D07G0102	1	0.59948	0.686	0.463	1.06e-136	4.29e-132
GH_D05G1886	1	0.959594	0.281	0.136	8.51e-101	3.44e-96
GH_A08G1846	1	0.183386	0.408	0.289	3.02e-31	1.22e-26
GH_D11G0683	1	0.650794	0.208	0.113	4.2e-51	1.7e-46
GH_A04G1201	1	1.14405	0.226	0.095	4.31e-108	1.74e-103
GH_A11G2807	1	0.647933	0.22	0.123	6.44e-50	2.6e-45
GH_D12G0474	1	0.158715	0.532	0.392	2.43e-31	9.82e-27
GH_A11G2928	1	1.42572	0.221	0.079	5.17e-146	2.09e-141
GH_A10G2375	1	0.625049	0.447	0.268	7.66e-91	3.1e-86
GH_D13G0082	1	1.29263	0.269	0.104	1.5e-155	6.08e-151
GH_D11G0643	1	0.778358	0.203	0.116	2.14e-45	8.67e-41
GH_D08G1862	1	0.601633	0.367	0.209	2.3e-82	9.32e-78
GH_D10G1713	1	1.7217	0.864	0.634	0	0
GH_D13G1415	1	0.661965	0.228	0.169	5.92e-19	2.39e-14
GH_D13G0043	1	0.737555	0.244	0.138	1.58e-55	6.38e-51
GH_A12G0460	1	0.27691	0.734	0.66	5.64e-36	2.28e-31
GH_D11G2751	1	1.10272	0.222	0.095	2.74e-102	1.11e-97
GH_D07G1476	1	0.34439	0.2	0.136	4.53e-21	1.83e-16
GH_D07G1487	1	1.391	0.215	0.093	2.23e-100	9.01e-96
GH_A07G2542	12	2.4542	0.273	0.071	2.01e-33	8.13e-29
GH_D12G1302	1	1.41603	0.283	0.101	5.67e-192	2.29e-187
GH_A11G0999	1	0.103536	0.559	0.459	6.82e-17	2.76e-12
GH_A07G1518	1	1.00669	0.214	0.104	7.5e-74	3.03e-69
GH_D12G1238	1	1.0098	0.339	0.144	1.18e-164	4.78e-160
GH_A11G0958	1	0.733614	0.231	0.127	1.48e-57	5.98e-53
GH_D11G0955	1	0.899929	0.251	0.125	2.72e-82	1.1e-77
GH_A07G1539	1	0.803312	0.242	0.126	8.92e-70	3.61e-65
GH_D02G0800	1	0.404282	0.8	0.729	3.29e-73	1.33e-68
GH_D11G0911	1	1.14856	0.387	0.163	7.21e-199	2.91e-194
GH_A11G0877	1	0.879977	0.67	0.384	8.49e-227	3.43e-222
GH_D08G0639	1	0.365759	0.39	0.249	9.01e-53	3.64e-48
GH_A08G0644	1	0.282354	0.288	0.199	8.06e-27	3.26e-22
GH_A08G1656	1	0.557926	0.291	0.175	8.11e-53	3.28e-48
GH_A08G0642	1	0.777999	0.23	0.124	1.82e-59	7.36e-55
GH_D08G0637	1	0.646908	0.247	0.142	1.37e-52	5.55e-48
GH_D12G1406	1	0.366143	0.494	0.517	0.00348984	1
GH_D08G1473	1	0.43324	0.396	0.266	4.4e-47	1.78e-42
GH_A08G1451	1	0.523301	0.423	0.271	2.07e-64	8.39e-60
GH_D11G1179	1	0.144863	0.388	0.295	2.47e-19	9.97e-15
GH_D11G1230	1	0.59647	0.251	0.147	1.33e-49	5.39e-45
GH_D12G1499	1	0.871958	0.288	0.147	3.85e-90	1.56e-85
GH_A12G1487	1	0.896298	0.364	0.18	4.34e-128	1.75e-123
GH_D08G1426	1	0.999562	0.221	0.104	2.25e-83	9.09e-79
GH_A08G1404	1	1.84059	0.315	0.101	2.76e-263	1.12e-258
GH_D11G1328	1	1.10785	0.437	0.194	1.09e-210	4.42e-206
GH_A12G0050	1	1.19449	0.336	0.141	9.75e-171	3.94e-166
GH_D08G0745	1	1.2712	0.25	0.107	3.19e-120	1.29e-115
GH_A08G0754	1	0.547526	0.227	0.137	5.21e-40	2.11e-35
GH_D08G0750	1	0.702007	0.243	0.133	6.72e-60	2.72e-55
GH_D08G0765	1	1.01557	0.337	0.156	8.1e-139	3.27e-134
GH_D04G1181	1	0.906917	0.285	0.139	9.1e-99	3.68e-94
GH_A04G0860	1	0.828256	0.283	0.145	2.25e-86	9.11e-82
GH_A10G1530	1	1.23719	0.314	0.134	2.96e-154	1.2e-149
GH_A11G1395	1	0.835167	0.248	0.123	1.22e-80	4.94e-76
GH_A09G2508	1	0.702043	0.286	0.148	1.66e-81	6.7e-77
[truncated: 4,369 more rows]

## Sheet: Table S6
Table S6. Reported marker genes for cell type determination.
Gene	Gene aliases	References
Mesophyll cell
GH_D13G0293	ALFC2	Sun Y. et al. Molecular plant (2023).
GH_D12G2342	BAM3	Kim JY. et al. The Plant Cell (2021).
GH_D07G2442	CAHC1	Lin JL. et al. Molecular plant (2023).
GH_A07G2498	CAHC1	Lin JL. et al. Molecular plant (2023).
Epidermal cell
GH_A08G0153	LTPG6	Kim JY. et al. The Plant Cell (2021).
GH_A07G2532	DCR	Lin JL. et al. Molecular plant (2023).
GH_A08G1222	DCR	Lin JL. et al. Molecular plant (2023).
GH_D08G1149	DCR	Lin JL. et al. Molecular plant (2023).
GH_A09G0502	DCR	Lin JL. et al. Molecular plant (2023).
Vascular cell
GH_A12G2876	VND1	Lin JL. et al. Molecular plant (2023).
GH_A11G1857	VND1	Lin JL. et al. Molecular plant (2023).
GH_D11G1890	VND1	Lin JL. et al. Molecular plant (2023).
GH_D12G2900	VND1	Lin JL. et al. Molecular plant (2023).
Bundle sheath cell
GH_D07G0510	GRP	Kim JY. et al. The Plant Cell (2021).
Phlome cell
GH_D07G1477	DAG1	Zhang TQ. et al. Molecular plant (2019).
Xlyem cell
GH_A06G0901	ACL5	Sun Y. et al. Molecular plant (2023).
GH_D12G1896	ABS5	Sun Y. et al. Molecular plant (2023).
Companion cell
GH_A11G2993	CCH	Kim JY. et al. The Plant Cell (2021).
Proliferating cell
GH_D09G1494	KIN5C	Lin JL. et al. Molecular plant (2023).

## Sheet: Table S7
Table S7. Determined cell types and their corresponding cell numbers.
Seurat clusters	Cell type	Cell number(TM-1 joint T582)		Cell type	Cell number(TM-1 joint T582)
0	Mesophyll cell	5537		Mesophyll cell	14493
1	Mesophyll cell	3525		Epidermal cell	2194
2	Mesophyll cell	3141		Phloem cell	2417
3	Epidermal cell	2194		Xylem cell	745
4	Phloem cell	2186		Bundle sheath cell	497
5	Companion cell	1992		Proliferating cell	233
6	Mesophyll cell	1270		Companion cell	1992
7	Mesophyll cell	1020		Unknown	414
8	Xylem cell	745
9	Bundle sheath cell	497
10	Unknown	414
11	Proliferating cell	233
12	Phloem cell	231

## Sheet: Table S8
Table S8. Enriched GO terms of cell type-specific genes.
Accession	Description	Gene ID	GeneRatio	BgRatio	Q-value	Cell type
GO:0009535	chloroplast thylakoid membrane	GH_A11G1525/GH_A09G1193/GH_A02G1594/GH_D02G1276/GH_D03G0873/GH_A02G0731/GH_A11G1526	7/100	353/47189	0.000653524	Mesophyll cell
GO:0019843	rRNA binding	GH_D02G1278/GH_D01G1169/GH_A12G0829/GH_A12G0231	4/100	90/47189	0.00117705	Mesophyll cell
GO:0006520	cellular amino acid metabolic process	GH_D13G1919/GH_A13G1953/GH_A13G1736/GH_D13G1691	4/100	98/47189	0.00117705	Mesophyll cell
GO:0045261	proton-transporting ATP synthase complex, catalytic core F(1)	GH_A11G1525/GH_A09G1193/GH_A11G1526	3/100	50/47189	0.00160999	Mesophyll cell
GO:0009081	branched-chain amino acid metabolic process	GH_A05G2136/GH_D05G2168	2/100	11/47189	0.00160999	Mesophyll cell
GO:0042773	ATP synthesis coupled electron transport	GH_A02G1594/GH_A02G0731	2/100	11/47189	0.00160999	Mesophyll cell
GO:0052654	L-leucine transaminase activity	GH_A05G2136/GH_D05G2168	2/100	11/47189	0.00160999	Mesophyll cell
GO:0052655	L-valine transaminase activity	GH_A05G2136/GH_D05G2168	2/100	11/47189	0.00160999	Mesophyll cell
GO:0052656	L-isoleucine transaminase activity	GH_A05G2136/GH_D05G2168	2/100	11/47189	0.00160999	Mesophyll cell
GO:0046933	proton-transporting ATP synthase activity, rotational mechanism	GH_A11G1525/GH_A09G1193/GH_A11G1526	3/100	62/47189	0.00191339	Mesophyll cell
GO:0010189	vitamin E biosynthetic process	GH_A13G1736/GH_D13G1691	2/100	14/47189	0.00217044	Mesophyll cell
GO:0090333	regulation of stomatal closure	GH_D05G2928/GH_A05G2905	2/100	15/47189	0.00229249	Mesophyll cell
GO:0010540	basipetal auxin transport	GH_A05G0538/GH_D05G0536	2/100	18/47189	0.00307076	Mesophyll cell
GO:0015934	large ribosomal subunit	GH_D02G1278/GH_A12G0829/GH_A12G0231	3/100	83/47189	0.00321508	Mesophyll cell
GO:0045156	electron transporter, transferring electrons within the cyclic electron transport pathway of photosy	GH_D02G1276/GH_D03G0873	2/100	23/47189	0.00437046	Mesophyll cell
GO:0015986	ATP synthesis coupled proton transport	GH_A11G1525/GH_A09G1193/GH_A11G1526	3/100	103/47189	0.00514422	Mesophyll cell
GO:0009772	photosynthetic electron transport in photosystem II	GH_D02G1276/GH_D03G0873	2/100	27/47189	0.00514422	Mesophyll cell
GO:0030170	pyridoxal phosphate binding	GH_A13G1736/GH_D13G0830/GH_D13G1691/GH_A02G0056	4/100	232/47189	0.00514422	Mesophyll cell
GO:0008137	NADH dehydrogenase (ubiquinone) activity	GH_A02G1594/GH_A02G0731	2/100	31/47189	0.00627194	Mesophyll cell
GO:0042538	hyperosmotic salinity response	GH_A05G0538/GH_D05G0536	2/100	32/47189	0.00634681	Mesophyll cell
GO:0048038	quinone binding	GH_A02G1594/GH_A02G0731	2/100	42/47189	0.0103491	Mesophyll cell
GO:0009523	photosystem II	GH_D02G1276/GH_D03G0873	2/100	48/47189	0.0128357	Mesophyll cell
GO:0009845	seed germination	GH_D10G2354/GH_A10G2264	2/100	59/47189	0.0183438	Mesophyll cell
GO:0009705	plant-type vacuole membrane	GH_D05G2928/GH_A05G2905	2/100	65/47189	0.0211955	Mesophyll cell
GO:0031072	heat shock protein binding	GH_A05G0624/GH_D05G0621	2/100	78/47189	0.0288583	Mesophyll cell
GO:0004185	serine-type carboxypeptidase activity	GH_A09G0846/GH_D05G2147	2/100	83/47189	0.0307648	Mesophyll cell
GO:0016168	chlorophyll binding	GH_D02G1276/GH_D03G0873	2/100	84/47189	0.0307648	Mesophyll cell
GO:0018298	protein-chromophore linkage	GH_D02G1276/GH_D03G0873	2/100	88/47189	0.0323989	Mesophyll cell
GO:0015991	ATP hydrolysis coupled proton transport	GH_A11G1525/GH_A11G1526	2/100	91/47189	0.0333267	Mesophyll cell
GO:0071805	potassium ion transmembrane transport	GH_D05G2928/GH_A05G2905	2/100	104/47189	0.0413954	Mesophyll cell
GO:0004559	alpha-mannosidase activity	GH_D03G1263	1/100	12/47189	0.0445038	Mesophyll cell
GO:0006013	mannose metabolic process	GH_D03G1263	1/100	12/47189	0.0445038	Mesophyll cell
GO:0015969	guanosine tetraphosphate metabolic process	GH_A10G0545	1/100	12/47189	0.0445038	Mesophyll cell
GO:0052544	defense response by callose deposition in cell wall	GH_D01G1589	1/100	13/47189	0.0445038	Mesophyll cell
GO:0071423	malate transmembrane transport	GH_D06G1824	1/100	13/47189	0.0445038	Mesophyll cell
GO:0004222	metalloendopeptidase activity	GH_A05G3401/GH_D01G1085	2/100	125/47189	0.0445038	Mesophyll cell
GO:0032549	ribonucleoside binding	GH_D01G0357	1/100	14/47189	0.0445038	Mesophyll cell
GO:0004332	fructose-bisphosphate aldolase activity	GH_D13G0293	1/100	15/47189	0.0445038	Mesophyll cell
GO:0005338	nucleotide-sugar transmembrane transporter activity	GH_D04G1669	1/100	15/47189	0.0445038	Mesophyll cell
GO:1901679	nucleotide transmembrane transport	GH_D04G1669	1/100	15/47189	0.0445038	Mesophyll cell
GO:0042626	ATPase activity, coupled to transmembrane movement of substances	GH_D11G1229/GH_A11G1199	2/100	132/47189	0.0445038	Mesophyll cell
GO:0045893	positive regulation of transcription, DNA-templated	GH_D10G2354/GH_A10G2264	2/100	134/47189	0.0445038	Mesophyll cell
GO:0004143	diacylglycerol kinase activity	GH_A08G2683	1/100	16/47189	0.0445038	Mesophyll cell
GO:0007205	protein kinase C-activating G-protein coupled receptor signaling pathway	GH_A08G2683	1/100	16/47189	0.0445038	Mesophyll cell
GO:0015140	malate transmembrane transporter activity	GH_D06G1824	1/100	16/47189	0.0445038	Mesophyll cell
GO:0007275	multicellular organism development	GH_A05G0538/GH_D05G0536	2/100	137/47189	0.0448978	Mesophyll cell
GO:0009317	acetyl-CoA carboxylase complex	GH_A11G1528	1/100	18/47189	0.0478363	Mesophyll cell
GO:0016773	phosphotransferase activity, alcohol group as acceptor	GH_A09G0349	1/100	19/47189	0.0493903	Mesophyll cell
GO:0015780	nucleotide-sugar transmembrane transport	GH_D04G1669	1/100	20/47189	0.0508757	Mesophyll cell
GO:0031012	extracellular matrix	GH_A05G3401	1/100	21/47189	0.0522965	Mesophyll cell
GO:0003989	acetyl-CoA carboxylase activity	GH_A11G1528	1/100	22/47189	0.0526247	Mesophyll cell
GO:0009538	photosystem I reaction center	GH_D06G1658	1/100	22/47189	0.0526247	Mesophyll cell
GO:0006814	sodium ion transport	GH_D06G1824	1/100	23/47189	0.0539225	Mesophyll cell
GO:0008083	growth factor activity	GH_A01G2260	1/100	27/47189	0.0618699	Mesophyll cell
GO:0030976	thiamine pyrophosphate binding	GH_A11G1741	1/100	28/47189	0.0629293	Mesophyll cell
GO:0006817	phosphate ion transport	GH_A07G2404	1/100	32/47189	0.0676337	Mesophyll cell
GO:0035091	phosphatidylinositol binding	GH_D12G0255	1/100	32/47189	0.0676337	Mesophyll cell
GO:0071949	FAD binding	GH_D04G1845	1/100	32/47189	0.0676337	Mesophyll cell
GO:0000272	polysaccharide catabolic process	GH_D12G2342	1/100	33/47189	0.0676337	Mesophyll cell
GO:0022900	electron transport chain	GH_A03G2172	1/100	33/47189	0.0676337	Mesophyll cell
GO:0016161	beta-amylase activity	GH_D12G2342	1/100	34/47189	0.0682212	Mesophyll cell
GO:0016829	lyase activity	GH_D13G1919/GH_A13G1953	2/100	205/47189	0.0682212	Mesophyll cell
GO:0004857	enzyme inhibitor activity	GH_D03G1239/GH_A03G0704	2/100	212/47189	0.0711434	Mesophyll cell
GO:0051082	unfolded protein binding	GH_A05G0624/GH_D05G0621	2/100	218/47189	0.0723709	Mesophyll cell
GO:0019538	protein metabolic process	GH_D09G2622	1/100	39/47189	0.0723709	Mesophyll cell
GO:0003824	catalytic activity	GH_A11G2862/GH_A11G1741/GH_D11G2975	3/100	473/47189	0.0723709	Mesophyll cell
GO:0005388	calcium-transporting ATPase activity	GH_A08G0701	1/100	40/47189	0.0728841	Mesophyll cell
GO:0004722	protein serine/threonine phosphatase activity	GH_D03G1588/GH_D13G2602	2/100	226/47189	0.0735383	Mesophyll cell
GO:0005315	inorganic phosphate transmembrane transporter activity	GH_A07G2404	1/100	44/47189	0.0775269	Mesophyll cell
GO:0031347	regulation of defense response	GH_D08G1888	1/100	48/47189	0.0830226	Mesophyll cell
GO:0043086	negative regulation of catalytic activity	GH_D03G1239/GH_A03G0704	2/100	251/47189	0.0840674	Mesophyll cell
GO:0008283	cell proliferation	GH_A01G2260	1/100	56/47189	0.0933951	Mesophyll cell
GO:0008483	transaminase activity	GH_A02G0056	1/100	60/47189	0.0969615	Mesophyll cell
GO:0070588	calcium ion transmembrane transport	GH_A08G0701	1/100	60/47189	0.0969615	Mesophyll cell
GO:0044212	transcription regulatory region DNA binding	GH_D10G0661	1/100	65/47189	0.10311	Mesophyll cell
GO:0007165	signal transduction	GH_A05G0538/GH_D05G0536	2/100	299/47189	0.104656	Mesophyll cell
GO:0008146	sulfotransferase activity	GH_A12G2055	1/100	70/47189	0.107604	Mesophyll cell
GO:0046961	proton-transporting ATPase activity, rotational mechanism	GH_A09G1193	1/100	72/47189	0.109035	Mesophyll cell
GO:0006470	protein dephosphorylation	GH_D03G1588/GH_D13G2602	2/100	332/47189	0.118502	Mesophyll cell
GO:0016779	nucleotidyltransferase activity	GH_A11G1628	1/100	81/47189	0.118502	Mesophyll cell
GO:0051537	2 iron, 2 sulfur cluster binding	GH_A03G2172	1/100	88/47189	0.126249	Mesophyll cell
GO:0015935	small ribosomal subunit	GH_A11G1884	1/100	91/47189	0.128567	Mesophyll cell
GO:0042742	defense response to bacterium	GH_D01G1589	1/100	98/47189	0.135819	Mesophyll cell
GO:0004842	ubiquitin-protein transferase activity	GH_D08G1888/GH_D13G0273	2/100	389/47189	0.14229	Mesophyll cell
GO:0006096	glycolytic process	GH_D13G0293	1/100	106/47189	0.14229	Mesophyll cell
GO:0016042	lipid catabolic process	GH_A05G0015	1/100	116/47189	0.152092	Mesophyll cell
GO:0016567	protein ubiquitination	GH_D08G1888/GH_D13G0273	2/100	416/47189	0.152092	Mesophyll cell
GO:0009607	response to biotic stimulus	GH_D07G1262	1/100	129/47189	0.162286	Mesophyll cell
GO:0015238	drug transmembrane transporter activity	GH_D11G2273	1/100	130/47189	0.162286	Mesophyll cell
GO:0005516	calmodulin binding	GH_D07G1262	1/100	132/47189	0.162286	Mesophyll cell
GO:0006855	drug transmembrane transport	GH_D11G2273	1/100	133/47189	0.162286	Mesophyll cell
GO:0015297	antiporter activity	GH_D11G2273	1/100	135/47189	0.162609	Mesophyll cell
GO:0042803	protein homodimerization activity	GH_D09G2622	1/100	138/47189	0.163942	Mesophyll cell
GO:0009570	chloroplast stroma	GH_D09G2622/GH_A11G1528	2/100	464/47189	0.16471	Mesophyll cell
GO:0015979	photosynthesis	GH_D06G1658	1/100	151/47189	0.173344	Mesophyll cell
GO:0003899	DNA-directed 5'-3' RNA polymerase activity	GH_D01G0357	1/100	159/47189	0.179194	Mesophyll cell
GO:0009058	biosynthetic process	GH_A11G1628	1/100	187/47189	0.202881	Mesophyll cell
GO:0005773	vacuole	GH_D06G1824	1/100	209/47189	0.219649	Mesophyll cell
GO:0006413	translational initiation	GH_A12G0379	1/100	220/47189	0.226434	Mesophyll cell
GO:0016887	ATPase activity	GH_D09G2622	1/100	232/47189	0.233661	Mesophyll cell
GO:0016758	transferase activity, transferring hexosyl groups	GH_D02G0211	1/100	249/47189	0.24426	Mesophyll cell
GO:0006633	fatty acid biosynthetic process	GH_A11G1528	1/100	260/47189	0.249897	Mesophyll cell
GO:0003743	translation initiation factor activity	GH_A12G0379	1/100	288/47189	0.266903	Mesophyll cell
GO:0000287	magnesium ion binding	GH_A11G1741	1/100	316/47189	0.282476	Mesophyll cell
GO:0030246	carbohydrate binding	GH_D03G1263	1/100	337/47189	0.288859	Mesophyll cell
GO:0009055	electron transfer activity	GH_A03G2172	1/100	339/47189	0.288859	Mesophyll cell
GO:0006351	transcription, DNA-templated	GH_D01G0357	1/100	340/47189	0.288859	Mesophyll cell
GO:0009941	chloroplast envelope	GH_D09G2622	1/100	397/47189	0.317091	Mesophyll cell
GO:0005794	Golgi apparatus	GH_A05G0015	1/100	435/47189	0.332638	Mesophyll cell
GO:0016301	kinase activity	GH_A09G0349	1/100	452/47189	0.33733	Mesophyll cell
GO:0008289	lipid binding	GH-A12G1753/GH-D02G0323/GH-A13G1090/GH-D12G1749/GH-D02G1464/GH-D13G0915/GH-D09G2267/GH-A02G0297/GH-D08G1173/GH-A08G1198/GH-A11G0883/GH-D11G0918/GH-A12G1208/GH-D02G1011/GH-A02G0968/GH-A11G3475	16/339	196/47189	2.2255e-10	Epidermal cell
GO:0010112	regulation of systemic acquired resistance	GH-A12G1390/GH-D11G1146/GH-D13G2029/GH-A13G2055	4/339	14/47189	0.000207082	Epidermal cell
GO:0006633	fatty acid biosynthetic process	GH-A08G1040/GH-D09G2362/GH-A01G0048/GH-A09G2422/GH-D08G0973/GH-A07G1457/GH-A13G2177/GH-D13G2158/GH-D13G1141	9/339	260/47189	0.00688327	Epidermal cell
GO:0009306	protein secretion	GH-D02G1011/GH-A02G0968	2/339	12/47189	0.10625	Epidermal cell
GO:0042803	protein homodimerization activity	GH-D01G0211/GH-D08G1937/GH-D12G2371/GH-A10G0683/GH-D03G0613	5/339	138/47189	0.10625	Epidermal cell
GO:0010016	shoot system morphogenesis	GH-D08G1937/GH-D12G2371	2/339	13/47189	0.10625	Epidermal cell
GO:0016788	hydrolase activity, acting on ester bonds	GH-D13G1560/GH-D06G2300/GH-A06G2261/GH-A05G2527/GH-A02G0792/GH-A12G2326	6/339	221/47189	0.107436	Epidermal cell
GO:0003958	NADPH-hemoprotein reductase activity	GH-D08G0292/GH-A08G0278	2/339	16/47189	0.107436	Epidermal cell
GO:0090447	glycerol-3-phosphate 2-O-acyltransferase activity	GH-D08G1458/GH-A08G1437	2/339	16/47189	0.107436	Epidermal cell
GO:0008283	cell proliferation	GH-A12G0904/GH-D08G1937/GH-D12G2371	3/339	56/47189	0.126606	Epidermal cell
GO:0048544	recognition of pollen	GH-D06G1417/GH-D02G2012/GH-A03G1849/GH-D12G1728	4/339	110/47189	0.126606	Epidermal cell
GO:0030163	protein catabolic process	GH-D07G0896/GH-D05G0199/GH-A05G0196	3/339	62/47189	0.141792	Epidermal cell
GO:0010143	cutin biosynthetic process	GH-D08G1458/GH-A08G1437	2/339	23/47189	0.149145	Epidermal cell
GO:0009607	response to biotic stimulus	GH-A01G1428/GH-D01G1512/GH-A03G1634/GH-D10G1954	4/339	129/47189	0.149145	Epidermal cell
GO:0003997	acyl-CoA oxidase activity	GH-A11G2090/GH-D11G2339	2/339	26/47189	0.149145	Epidermal cell
GO:0006869	lipid transport	GH-D02G0323/GH-D09G2267/GH-A02G0297	3/339	72/47189	0.149145	Epidermal cell
GO:0008515	sucrose transmembrane transporter activity	GH-D05G2537/GH-A05G2515	2/339	27/47189	0.149145	Epidermal cell
GO:0015770	sucrose transport	GH-D05G2537/GH-A05G2515	2/339	27/47189	0.149145	Epidermal cell
GO:0003995	acyl-CoA dehydrogenase activity	GH-A11G2090/GH-D11G2339	2/339	28/47189	0.149145	Epidermal cell
GO:0016747	transferase activity, transferring acyl groups other than amino-acyl groups	GH-D09G2362/GH-A01G0048/GH-A09G2422/GH-A07G1457/GH-A13G2177/GH-D13G2158	6/339	289/47189	0.149145	Epidermal cell
GO:0008519	ammonium transmembrane transporter activity	GH-A01G2475/GH-A04G1135	2/339	30/47189	0.149145	Epidermal cell
GO:0072488	ammonium transmembrane transport	GH-A01G2475/GH-A04G1135	2/339	30/47189	0.149145	Epidermal cell
GO:0003824	catalytic activity	GH-D01G0241/GH-A02G1182/GH-D03G0881/GH-A12G2512/GH-A07G1169/GH-A11G2188/GH-D13G2464/GH-D10G0750	8/339	473/47189	0.159625	Epidermal cell
GO:0004842	ubiquitin-protein transferase activity	GH-A11G1912/GH-A01G1807/GH-A11G0586/GH-D11G0613/GH-D10G0371/GH-D02G1788/GH-D01G1922	7/339	389/47189	0.161752	Epidermal cell
GO:0016887	ATPase activity	GH-D05G0712/GH-A05G0714/GH-A03G1056/GH-A05G1332/GH-A12G1948	5/339	232/47189	0.177705	Epidermal cell
GO:0008061	chitin binding	GH-D09G2230/GH-A09G2294	2/339	36/47189	0.177705	Epidermal cell
GO:0016567	protein ubiquitination	GH-A11G1912/GH-A01G1807/GH-A11G0586/GH-D11G0613/GH-D10G0371/GH-D02G1788/GH-D01G1922	7/339	416/47189	0.196722	Epidermal cell
GO:0010181	FMN binding	GH-D08G0292/GH-D06G0808/GH-A08G0278	3/339	99/47189	0.206761	Epidermal cell
GO:0009611	response to wounding	GH-D01G0211/GH-D05G1823	2/339	42/47189	0.206761	Epidermal cell
GO:0005777	peroxisome	GH-D06G0808/GH-A11G2090/GH-D11G2339/GH-A05G3059	4/339	175/47189	0.206761	Epidermal cell
GO:0016998	cell wall macromolecule catabolic process	GH-D09G2230/GH-A09G2294	2/339	43/47189	0.206761	Epidermal cell
GO:0006635	fatty acid beta-oxidation	GH-A11G2090/GH-D11G2339	2/339	46/47189	0.213433	Epidermal cell
GO:0031347	regulation of defense response	GH-A01G1807/GH-D01G1922	2/339	48/47189	0.213433	Epidermal cell
GO:0009734	auxin-activated signaling pathway	GH-D11G2819/GH-D08G2734/GH-D05G1283/GH-A05G1473	4/339	197/47189	0.213433	Epidermal cell
GO:0046777	protein autophosphorylation	GH-A12G1635/GH-A06G2324/GH-A11G0489	3/339	125/47189	0.213433	Epidermal cell
GO:0016791	phosphatase activity	GH-D08G1458/GH-A08G1437	2/339	58/47189	0.213433	Epidermal cell
GO:0006032	chitin catabolic process	GH-D09G2230/GH-A09G2294	2/339	60/47189	0.213433	Epidermal cell
GO:0070588	calcium ion transmembrane transport	GH-D05G1823/GH-A09G1809	2/339	60/47189	0.213433	Epidermal cell
GO:0003725	double-stranded RNA binding	GH-D08G2260	1/339	10/47189	0.213433	Epidermal cell
GO:0005345	purine nucleobase transmembrane transporter activity	GH-A05G4227	1/339	10/47189	0.213433	Epidermal cell
GO:0007229	integrin-mediated signaling pathway	GH-D06G1587	1/339	10/47189	0.213433	Epidermal cell
GO:0009881	photoreceptor activity	GH-A10G0683	1/339	10/47189	0.213433	Epidermal cell
GO:0016104	triterpenoid biosynthetic process	GH-D04G1676	1/339	10/47189	0.213433	Epidermal cell
GO:0016126	sterol biosynthetic process	GH-D04G1676	1/339	10/47189	0.213433	Epidermal cell
GO:0019310	inositol catabolic process	GH-A05G1343	1/339	10/47189	0.213433	Epidermal cell
GO:0050113	inositol oxygenase activity	GH-A05G1343	1/339	10/47189	0.213433	Epidermal cell
GO:0080019	fatty-acyl-CoA reductase (alcohol-forming) activity	GH-D07G1174	1/339	10/47189	0.213433	Epidermal cell
GO:1904823	purine nucleobase transmembrane transport	GH-A05G4227	1/339	10/47189	0.213433	Epidermal cell
GO:0004568	chitinase activity	GH-D09G2230/GH-A09G2294	2/339	62/47189	0.213433	Epidermal cell
GO:0051087	chaperone binding	GH-A08G0209/GH-D08G0220	2/339	62/47189	0.213433	Epidermal cell
GO:0004749	ribose phosphate diphosphokinase activity	GH-D12G2320	1/339	11/47189	0.213433	Epidermal cell
GO:0005849	mRNA cleavage factor complex	GH-D07G0145	1/339	11/47189	0.213433	Epidermal cell
GO:0009687	abscisic acid metabolic process	GH-A07G0974	1/339	11/47189	0.213433	Epidermal cell
GO:0030014	CCR4-NOT complex	GH-A13G2435	1/339	11/47189	0.213433	Epidermal cell
GO:0031177	phosphopantetheine binding	GH-D13G1141	1/339	11/47189	0.213433	Epidermal cell
GO:0046148	pigment biosynthetic process	GH-D06G2044	1/339	11/47189	0.213433	Epidermal cell
GO:0044212	transcription regulatory region DNA binding	GH-D12G0080/GH-A12G0076	2/339	65/47189	0.213433	Epidermal cell
GO:0004722	protein serine/threonine phosphatase activity	GH-D05G0632/GH-D06G0356/GH-D08G0898/GH-A13G2251	4/339	226/47189	0.213433	Epidermal cell
GO:0003987	acetate-CoA ligase activity	GH-A06G2080	1/339	12/47189	0.213433	Epidermal cell
GO:0003999	adenine phosphoribosyltransferase activity	GH-D06G1102	1/339	12/47189	0.213433	Epidermal cell
GO:0004575	sucrose alpha-glucosidase activity	GH-D03G1232	1/339	12/47189	0.213433	Epidermal cell
GO:0006168	adenine salvage	GH-D06G1102	1/339	12/47189	0.213433	Epidermal cell
GO:0009165	nucleotide biosynthetic process	GH-D12G2320	1/339	12/47189	0.213433	Epidermal cell
GO:0009627	systemic acquired resistance	GH-A09G1931	1/339	12/47189	0.213433	Epidermal cell
GO:0009864	induced systemic resistance, jasmonic acid mediated signaling pathway	GH-D05G1823	1/339	12/47189	0.213433	Epidermal cell
GO:0009826	unidimensional cell growth	GH-D08G1937/GH-D12G2371	2/339	68/47189	0.214563	Epidermal cell
GO:0030170	pyridoxal phosphate binding	GH-A02G1182/GH-D03G0881/GH-A12G2512/GH-A03G1324	4/339	232/47189	0.214563	Epidermal cell
GO:0042819	vitamin B6 biosynthetic process	GH-D10G0750	1/339	13/47189	0.214563	Epidermal cell
GO:0004420	hydroxymethylglutaryl-CoA reductase (NADPH) activity	GH-D04G1676	1/339	14/47189	0.214563	Epidermal cell
GO:0006402	mRNA catabolic process	GH-A13G2435	1/339	14/47189	0.214563	Epidermal cell
GO:0008441	3'(2'),5'-bisphosphate nucleotidase activity	GH-D10G0249	1/339	14/47189	0.214563	Epidermal cell
GO:0015936	coenzyme A metabolic process	GH-D04G1676	1/339	14/47189	0.214563	Epidermal cell
GO:0016311	dephosphorylation	GH-D08G1458/GH-A08G1437/GH-A12G2190/GH-D10G0249	4/339	241/47189	0.214563	Epidermal cell
GO:0030246	carbohydrate binding	GH-D06G1417/GH-D02G2012/GH-A03G1849/GH-A01G0513/GH-D12G1728	5/339	337/47189	0.214563	Epidermal cell
GO:0016762	xyloglucan:xyloglucosyl transferase activity	GH-D08G0287/GH-A08G0273	2/339	74/47189	0.214563	Epidermal cell
GO:0004097	catechol oxidase activity	GH-D06G2044	1/339	15/47189	0.214563	Epidermal cell
GO:0006378	mRNA polyadenylation	GH-D07G0145	1/339	15/47189	0.214563	Epidermal cell
GO:0042823	pyridoxal phosphate biosynthetic process	GH-D10G0750	1/339	15/47189	0.214563	Epidermal cell
GO:0045892	negative regulation of transcription, DNA-templated	GH-D08G1937/GH-D12G2371	2/339	77/47189	0.214563	Epidermal cell
GO:0042546	cell wall biogenesis	GH-D08G0287/GH-A08G0273	2/339	78/47189	0.214563	Epidermal cell
GO:0004143	diacylglycerol kinase activity	GH-A01G0670	1/339	16/47189	0.214563	Epidermal cell
GO:0007205	protein kinase C-activating G-protein coupled receptor signaling pathway	GH-A01G0670	1/339	16/47189	0.214563	Epidermal cell
GO:0009695	jasmonic acid biosynthetic process	GH-D06G0808	1/339	16/47189	0.214563	Epidermal cell
GO:0009814	defense response, incompatible interaction	GH-D10G0371	1/339	16/47189	0.214563	Epidermal cell
GO:0015369	calcium:proton antiporter activity	GH-A09G1809	1/339	16/47189	0.214563	Epidermal cell
GO:0010411	xyloglucan metabolic process	GH-D08G0287/GH-A08G0273	2/339	81/47189	0.218903	Epidermal cell
GO:0016746	transferase activity, transferring acyl groups	GH-A11G0931/GH-D11G0958	2/339	81/47189	0.218903	Epidermal cell
GO:0010025	wax biosynthetic process	GH-D07G1174	1/339	17/47189	0.218903	Epidermal cell
GO:0005887	integral component of plasma membrane	GH-D05G2537/GH-A05G2515	2/339	82/47189	0.218903	Epidermal cell
GO:0032440	2-alkenal reductase [NAD(P)] activity	GH-A08G2635/GH-D11G1335	2/339	82/47189	0.218903	Epidermal cell
GO:0006366	transcription by RNA polymerase II	GH-A05G0536	1/339	18/47189	0.221452	Epidermal cell
GO:0015976	carbon utilization	GH-D12G2968	1/339	18/47189	0.221452	Epidermal cell
GO:0045017	glycerolipid biosynthetic process	GH-A07G1494	1/339	19/47189	0.23043	Epidermal cell
GO:0044444	cytoplasmic part	GH-D04G2040	1/339	21/47189	0.250214	Epidermal cell
GO:0004471	malate dehydrogenase (decarboxylating) (NAD+) activity	GH-D03G0613	1/339	22/47189	0.253134	Epidermal cell
GO:0005337	nucleoside transmembrane transporter activity	GH-D06G1432	1/339	22/47189	0.253134	Epidermal cell
GO:1901642	nucleoside transmembrane transport	GH-D06G1432	1/339	22/47189	0.253134	Epidermal cell
GO:0009058	biosynthetic process	GH-A02G1182/GH-D03G0881/GH-A12G2512	3/339	187/47189	0.253271	Epidermal cell
GO:0000062	fatty-acyl-CoA binding	GH-A11G3475	1/339	23/47189	0.253271	Epidermal cell
GO:0009630	gravitropism	GH-D05G1823	1/339	23/47189	0.253271	Epidermal cell
GO:0016627	oxidoreductase activity, acting on the CH-CH group of donors	GH-D11G0038	1/339	23/47189	0.253271	Epidermal cell
GO:0004144	diacylglycerol O-acyltransferase activity	GH-A07G1494	1/339	24/47189	0.258247	Epidermal cell
GO:0046470	phosphatidylcholine metabolic process	GH-A08G2034	1/339	24/47189	0.258247	Epidermal cell
GO:0006790	sulfur compound metabolic process	GH-D10G0249	1/339	25/47189	0.265493	Epidermal cell
GO:0004970	ionotropic glutamate receptor activity	GH-D05G1823	1/339	26/47189	0.267437	Epidermal cell
GO:0035235	ionotropic glutamate receptor signaling pathway	GH-D05G1823	1/339	26/47189	0.267437	Epidermal cell
GO:0070290	N-acylphosphatidylethanolamine-specific phospholipase D activity	GH-A08G2034	1/339	26/47189	0.267437	Epidermal cell
GO:0004805	trehalose-phosphatase activity	GH-A12G2190	1/339	27/47189	0.268705	Epidermal cell
GO:0008083	growth factor activity	GH-A12G0904	1/339	27/47189	0.268705	Epidermal cell
GO:0016757	transferase activity, transferring glycosyl groups	GH-A08G2316/GH-A13G1347/GH-D12G2320/GH-D08G2324	4/339	305/47189	0.268705	Epidermal cell
GO:0004190	aspartic-type endopeptidase activity	GH-D07G0896/GH-D08G0745/GH-A09G1931	3/339	202/47189	0.268705	Epidermal cell
GO:0004630	phospholipase D activity	GH-A08G2034	1/339	28/47189	0.270826	Epidermal cell
GO:0050897	cobalt ion binding	GH-D03G0613	1/339	28/47189	0.270826	Epidermal cell
GO:0009116	nucleoside metabolic process	GH-D06G1102	1/339	30/47189	0.285635	Epidermal cell
GO:0003729	mRNA binding	GH-D07G0145	1/339	31/47189	0.291578	Epidermal cell
GO:0005618	cell wall	GH-A06G0921/GH-D06G0889/GH-D08G0287/GH-A08G0273/GH-D05G0947	5/339	438/47189	0.300413	Epidermal cell
GO:0004089	carbonate dehydratase activity	GH-D12G2968	1/339	33/47189	0.300413	Epidermal cell
GO:0010090	trichome morphogenesis	GH-D13G0915	1/339	33/47189	0.300413	Epidermal cell
GO:0006470	protein dephosphorylation	GH-D05G0632/GH-D06G0356/GH-D08G0898/GH-A13G2251	4/339	332/47189	0.30553	Epidermal cell
GO:0012505	endomembrane system	GH-D04G2040	1/339	35/47189	0.311156	Epidermal cell
GO:0016597	amino acid binding	GH-D13G2356/GH-A08G2003	2/339	126/47189	0.315103	Epidermal cell
GO:0009733	response to auxin	GH-D08G1937/GH-A01G0933/GH-D12G2371	3/339	231/47189	0.315103	Epidermal cell
GO:0016874	ligase activity	GH-A05G1439/GH-D05G1456/GH-D10G0371	3/339	231/47189	0.315103	Epidermal cell
GO:0048364	root development	GH-D08G1937/GH-D12G2371	2/339	128/47189	0.316544	Epidermal cell
GO:0006012	galactose metabolic process	GH-D09G2546	1/339	39/47189	0.328303	Epidermal cell
GO:0009788	negative regulation of abscisic acid-activated signaling pathway	GH-D13G2288	1/339	40/47189	0.332907	Epidermal cell
GO:0030247	polysaccharide binding	GH-D09G0606/GH-A09G0670	2/339	146/47189	0.37202	Epidermal cell
GO:0010224	response to UV-B	GH-A10G0683	1/339	47/47189	0.375973	Epidermal cell
GO:0006108	malate metabolic process	GH-D03G0613	1/339	48/47189	0.376785	Epidermal cell
GO:0008138	protein tyrosine/serine/threonine phosphatase activity	GH-A11G0784	1/339	48/47189	0.376785	Epidermal cell
GO:0005992	trehalose biosynthetic process	GH-A12G2190	1/339	53/47189	0.40594	Epidermal cell
GO:0015171	amino acid transmembrane transporter activity	GH-A03G2427	1/339	58/47189	0.431545	Epidermal cell
GO:0045330	aspartyl esterase activity	GH-A06G0921/GH-D06G0889	2/339	170/47189	0.431545	Epidermal cell
GO:0019706	protein-cysteine S-palmitoyltransferase activity	GH-A12G2121	1/339	59/47189	0.431545	Epidermal cell
GO:0030599	pectinesterase activity	GH-A06G0921/GH-D06G0889	2/339	172/47189	0.431545	Epidermal cell
GO:0042545	cell wall modification	GH-A06G0921/GH-D06G0889	2/339	172/47189	0.431545	Epidermal cell
GO:0005789	endoplasmic reticulum membrane	GH-D08G0292/GH-A08G0278/GH-D04G1676	3/339	294/47189	0.43178	Epidermal cell
GO:0046835	carbohydrate phosphorylation	GH-D09G2546	1/339	61/47189	0.43178	Epidermal cell
GO:0007165	signal transduction	GH-D09G2260/GH-A10G0683/GH-A09G2323	3/339	299/47189	0.437771	Epidermal cell
GO:0004725	protein tyrosine phosphatase activity	GH-A11G0784	1/339	64/47189	0.442106	Epidermal cell
GO:0008299	isoprenoid biosynthetic process	GH-A10G0945	1/339	65/47189	0.442447	Epidermal cell
GO:0035335	peptidyl-tyrosine dephosphorylation	GH-A11G0784	1/339	66/47189	0.442447	Epidermal cell
GO:0005215	transporter activity	GH-D05G1536/GH-D13G0319/GH-A12G1948/GH-A10G0350	4/339	435/47189	0.442447	Epidermal cell
GO:0005794	Golgi apparatus	GH-A04G1692/GH-D02G1011/GH-A02G0968/GH-A08G2336	4/339	435/47189	0.442447	Epidermal cell
GO:0003333	amino acid transmembrane transport	GH-A03G2427	1/339	67/47189	0.442447	Epidermal cell
GO:0016592	mediator complex	GH-A11G1259	1/339	69/47189	0.449551	Epidermal cell
GO:0008080	N-acetyltransferase activity	GH-A02G0352	1/339	73/47189	0.466196	Epidermal cell
GO:0005773	vacuole	GH-D09G2260/GH-A09G2323	2/339	209/47189	0.499722	Epidermal cell
GO:0050832	defense response to fungus	GH-D05G1823	1/339	82/47189	0.499722	Epidermal cell
GO:0004185	serine-type carboxypeptidase activity	GH-A05G2116	1/339	83/47189	0.499722	Epidermal cell
GO:0004857	enzyme inhibitor activity	GH-A06G0921/GH-D06G0889	2/339	212/47189	0.499722	Epidermal cell
GO:0051213	dioxygenase activity	GH-D07G2338	1/339	87/47189	0.513391	Epidermal cell
GO:0009664	plant-type cell wall organization	GH-D05G0947	1/339	89/47189	0.515044	Epidermal cell
GO:0046854	phosphatidylinositol phosphorylation	GH-D10G0249	1/339	89/47189	0.515044	Epidermal cell
GO:0046982	protein heterodimerization activity	GH-A11G1310/GH-D10G0750	2/339	236/47189	0.54707	Epidermal cell
GO:0009414	response to water deprivation	GH-A09G1931	1/339	106/47189	0.569483	Epidermal cell
GO:0000786	nucleosome	GH-A11G1310	1/339	107/47189	0.569483	Epidermal cell
GO:0043086	negative regulation of catalytic activity	GH-A06G0921/GH-D06G0889	2/339	251/47189	0.569483	Epidermal cell
GO:0043231	intracellular membrane-bounded organelle	GH-D04G2040	1/339	108/47189	0.569483	Epidermal cell
GO:0009941	chloroplast envelope	GH-D10G1610/GH-D05G1493/GH-A05G1471	3/339	397/47189	0.569483	Epidermal cell
GO:0050662	coenzyme binding	GH-A07G1169	1/339	110/47189	0.569642	Epidermal cell
GO:0005774	vacuolar membrane	GH-D05G1493/GH-A05G1471	2/339	258/47189	0.572817	Epidermal cell
GO:0045490	pectin catabolic process	GH-A06G0921/GH-D06G0889	2/339	263/47189	0.578798	Epidermal cell
GO:0016042	lipid catabolic process	GH-A08G2034	1/339	116/47189	0.578798	Epidermal cell
GO:0048046	apoplast	GH-D08G0287/GH-A08G0273	2/339	282/47189	0.611405	Epidermal cell
GO:0050661	NADP binding	GH-D04G1676	1/339	131/47189	0.61667	Epidermal cell
GO:0050660	flavin adenine dinucleotide binding	GH-A11G2090/GH-D11G2339	2/339	307/47189	0.650197	Epidermal cell
GO:0000287	magnesium ion binding	GH-D10G0249/GH-D12G2320	2/339	316/47189	0.66075	Epidermal cell
GO:0071555	cell wall organization	GH-D08G0287/GH-A08G0273	2/339	319/47189	0.66075	Epidermal cell
GO:0051287	NAD binding	GH-D03G0613	1/339	154/47189	0.66075	Epidermal cell
GO:0003899	DNA-directed 5'-3' RNA polymerase activity	GH-D04G0664	1/339	159/47189	0.66832	Epidermal cell
GO:0015031	protein transport	GH-A06G1461	1/339	165/47189	0.677545	Epidermal cell
GO:0009055	electron transfer activity	GH-A04G1536/GH-D04G1879	2/339	339/47189	0.678545	Epidermal cell
GO:0009737	response to abscisic acid	GH-A09G1931	1/339	175/47189	0.690149	Epidermal cell
GO:0008643	carbohydrate transport	GH-D03G0683	1/339	179/47189	0.693914	Epidermal cell
GO:0006950	response to stress	GH-A08G0468	1/339	197/47189	0.721855	Epidermal cell
GO:0016829	lyase activity	GH-A03G2412	1/339	205/47189	0.730597	Epidermal cell
GO:0004553	hydrolase activity, hydrolyzing O-glycosyl compounds	GH-D08G0287/GH-A08G0273	2/339	410/47189	0.74746	Epidermal cell
GO:0008168	methyltransferase activity	GH-D10G1733/GH-A02G0764	2/339	449/47189	0.770865	Epidermal cell
GO:0016758	transferase activity, transferring hexosyl groups	GH-A05G2255	1/339	249/47189	0.770865	Epidermal cell
GO:0016301	kinase activity	GH-A08G2635/GH-A10G0221	2/339	452/47189	0.770865	Epidermal cell
GO:0004252	serine-type endopeptidase activity	GH-D11G2137	1/339	252/47189	0.770865	Epidermal cell
GO:0006629	lipid metabolic process	GH-D11G0038	1/339	259/47189	0.773972	Epidermal cell
GO:0005507	copper ion binding	GH-D02G1590	1/339	266/47189	0.776686	Epidermal cell
GO:0004601	peroxidase activity	GH-A08G2237	1/339	274/47189	0.779939	Epidermal cell
GO:0016192	vesicle-mediated transport	GH-A08G2336	1/339	293/47189	0.791721	Epidermal cell
GO:0006979	response to oxidative stress	GH-A08G2237	1/339	313/47189	0.802013	Epidermal cell
GO:0098869	cellular oxidant detoxification	GH-A08G2237	1/339	321/47189	0.802966	Epidermal cell
GO:0006351	transcription, DNA-templated	GH-D04G0664	1/339	340/47189	0.809907	Epidermal cell
GO:0043531	ADP binding	GH-A05G1999	1/339	374/47189	0.822112	Epidermal cell
GO:0006886	intracellular protein transport	GH-A08G2336	1/339	416/47189	0.833193	Epidermal cell
GO:0009570	chloroplast stroma	GH-A06G2080	1/339	464/47189	0.84149	Epidermal cell
GO:0009705	plant-type vacuole membrane	GH-D01G1159/GH-D06G0044/GH-A06G0058/GH-A02G1415/GH-D06G1030/GH-D03G0641	6/110	65/47189	4.12879e-07	Xylem cell
GO:0006414	translational elongation	GH-A04G0947/GH-A07G1454/GH-D08G0409/GH-D07G1447/GH-A08G0387/GH-A08G2198	6/110	132/47189	1.44199e-05	Xylem cell
GO:0042807	central vacuole	GH-A02G1415/GH-D06G1030/GH-D03G0641	3/110	11/47189	2.4894e-05	Xylem cell
GO:0015935	small ribosomal subunit	GH-D09G1634/GH-A05G3855/GH-D04G0505/GH-D01G1428/GH-D07G0155	5/110	91/47189	2.4894e-05	Xylem cell
GO:0010315	auxin efflux	GH-D01G1159/GH-D06G0044/GH-A06G0058	3/110	16/47189	5.40035e-05	Xylem cell
GO:0003746	translation elongation factor activity	GH-A04G0947/GH-D07G0772/GH-A08G2198/GH-A09G2643/GH-A12G1990	5/110	138/47189	0.000126814	Xylem cell
GO:0016762	xyloglucan:xyloglucosyl transferase activity	GH-A13G0603/GH-A02G0194/GH-D02G1499/GH-D02G0206	4/110	74/47189	0.000147047	Xylem cell
GO:0042546	cell wall biogenesis	GH-A13G0603/GH-A02G0194/GH-D02G1499/GH-D02G0206	4/110	78/47189	0.000147047	Xylem cell
GO:0010411	xyloglucan metabolic process	GH-A13G0603/GH-A02G0194/GH-D02G1499/GH-D02G0206	4/110	81/47189	0.000147047	Xylem cell
GO:0022857	transmembrane transporter activity	GH-D01G1159/GH-A05G2342/GH-D06G0044/GH-A01G1114/GH-A06G0058	5/110	167/47189	0.000147047	Xylem cell
GO:0006452	translational frameshifting	GH-D07G0772/GH-A09G2643/GH-A12G1990	3/110	30/47189	0.000147047	Xylem cell
GO:0045901	positive regulation of translational elongation	GH-D07G0772/GH-A09G2643/GH-A12G1990	3/110	30/47189	0.000147047	Xylem cell
GO:0045905	positive regulation of translational termination	GH-D07G0772/GH-A09G2643/GH-A12G1990	3/110	30/47189	0.000147047	Xylem cell
GO:0005215	transporter activity	GH-D06G1030/GH-A11G3691/GH-D04G1210/GH-A01G1813/GH-A04G0889/GH-D01G1929/GH-A09G1802	7/110	435/47189	0.00021674	Xylem cell
GO:0009734	auxin-activated signaling pathway	GH-D10G1076/GH-D06G0284/GH-A06G0298/GH-A05G1319/GH-A10G0890	5/110	197/47189	0.000275733	Xylem cell
GO:0009834	plant-type secondary cell wall biogenesis	GH-D01G1159/GH-D06G0044/GH-A06G0058	3/110	51/47189	0.000591386	Xylem cell
GO:0043022	ribosome binding	GH-D07G0772/GH-A09G2643/GH-A12G1990	3/110	61/47189	0.000917784	Xylem cell
GO:0006833	water transport	GH-A02G1415/GH-D03G0641	2/110	13/47189	0.000917784	Xylem cell
GO:0009826	unidimensional cell growth	GH-D01G1159/GH-D06G0044/GH-A06G0058	3/110	68/47189	0.00110855	Xylem cell
GO:0015250	water channel activity	GH-A02G1415/GH-D03G0641	2/110	15/47189	0.00110855	Xylem cell
GO:0009926	auxin polar transport	GH-A06G0901/GH-D06G0913	2/110	41/47189	0.00792546	Xylem cell
GO:0048046	apoplast	GH-A13G0603/GH-A02G0194/GH-D02G1499/GH-D02G0206	4/110	282/47189	0.00798203	Xylem cell
GO:0071555	cell wall organization	GH-A13G0603/GH-A02G0194/GH-D02G1499/GH-D02G0206	4/110	319/47189	0.0117405	Xylem cell
GO:0006413	translational initiation	GH-D07G0772/GH-A09G2643/GH-A12G1990	3/110	220/47189	0.0249514	Xylem cell
GO:0004553	hydrolase activity, hydrolyzing O-glycosyl compounds	GH-A13G0603/GH-A02G0194/GH-D02G1499/GH-D02G0206	4/110	410/47189	0.0252244	Xylem cell
GO:0019843	rRNA binding	GH-A05G3855/GH-D04G0505	2/110	90/47189	0.0289928	Xylem cell
GO:0005618	cell wall	GH-A13G0603/GH-A02G0194/GH-D02G1499/GH-D02G0206	4/110	438/47189	0.0289928	Xylem cell
GO:0006097	glyoxylate cycle	GH-A07G0594	1/110	10/47189	0.0329567	Xylem cell
GO:0010014	meristem initiation	GH-D05G1332	1/110	12/47189	0.0380965	Xylem cell
GO:0010075	regulation of meristem growth	GH-D05G1332	1/110	13/47189	0.0388413	Xylem cell
GO:0003743	translation initiation factor activity	GH-D07G0772/GH-A09G2643/GH-A12G1990	3/110	288/47189	0.0388413	Xylem cell
GO:0098869	cellular oxidant detoxification	GH-A05G3712/GH-D04G0634/GH-D05G1740	3/110	321/47189	0.0493951	Xylem cell
GO:0006207	de novo' pyrimidine nucleobase biosynthetic process	GH-A04G0278	1/110	19/47189	0.0495784	Xylem cell
GO:0010588	cotyledon vascular tissue pattern formation	GH-A01G1776	1/110	19/47189	0.0495784	Xylem cell
GO:0048829	root cap development	GH-A01G1776	1/110	19/47189	0.0495784	Xylem cell
GO:0019953	sexual reproduction	GH-D01G1965	1/110	20/47189	0.0506799	Xylem cell
GO:0009505	plant-type cell wall	GH-A02G1415/GH-D03G0641	2/110	151/47189	0.0526669	Xylem cell
GO:0097502	mannosylation	GH-A12G0098	1/110	27/47189	0.0642989	Xylem cell
GO:0022625	cytosolic large ribosomal subunit	GH-D11G3034	1/110	33/47189	0.076049	Xylem cell
GO:0008289	lipid binding	GH-D04G1702/GH-D05G1332	2/110	196/47189	0.0769103	Xylem cell
GO:0003950	NAD+ ADP-ribosyltransferase activity	GH-D05G2346	1/110	43/47189	0.0931919	Xylem cell
GO:0005747	mitochondrial respiratory chain complex I	GH-A05G1811	1/110	46/47189	0.0942441	Xylem cell
GO:0010087	phloem or xylem histogenesis	GH-D05G1332	1/110	46/47189	0.0942441	Xylem cell
GO:0009523	photosystem II	GH-A05G0326	1/110	48/47189	0.0942441	Xylem cell
GO:0009965	leaf morphogenesis	GH-D05G1332	1/110	48/47189	0.0942441	Xylem cell
GO:0004499	N,N-dimethylaniline monooxygenase activity	GH-A12G1994	1/110	51/47189	0.0976245	Xylem cell
GO:0006633	fatty acid biosynthetic process	GH-D09G2043/GH-A09G2107	2/110	260/47189	0.103855	Xylem cell
GO:0008236	serine-type peptidase activity	GH-A09G1054	1/110	57/47189	0.103855	Xylem cell
GO:0016702	oxidoreductase activity, acting on single donors with incorporation of molecular oxygen, incorporati	GH-A05G3947	1/110	68/47189	0.11987	Xylem cell
GO:0006869	lipid transport	GH-D04G1702	1/110	72/47189	0.121396	Xylem cell
GO:0042254	ribosome biogenesis	GH-A11G0399	1/110	72/47189	0.121396	Xylem cell
GO:0030529	NA	GH-A11G0399	1/110	77/47189	0.126616	Xylem cell
GO:0015934	large ribosomal subunit	GH-A10G0980	1/110	83/47189	0.133009	Xylem cell
GO:0006099	tricarboxylic acid cycle	GH-A07G0594	1/110	85/47189	0.133392	Xylem cell
GO:0006486	protein glycosylation	GH-A12G0098	1/110	110/47189	0.16483	Xylem cell
GO:0009941	chloroplast envelope	GH-A02G1415/GH-D03G0641	2/110	397/47189	0.169057	Xylem cell
GO:0050661	NADP binding	GH-A12G1994	1/110	131/47189	0.185068	Xylem cell
GO:0005794	Golgi apparatus	GH-A02G1415/GH-D03G0641	2/110	435/47189	0.185805	Xylem cell
GO:0008168	methyltransferase activity	GH-A06G0901/GH-D06G0913	2/110	449/47189	0.189383	Xylem cell
GO:0016301	kinase activity	GH-D05G1629/GH-D07G2316	2/110	452/47189	0.189383	Xylem cell
GO:0015979	photosynthesis	GH-A05G0326	1/110	151/47189	0.195014	Xylem cell
GO:0003777	microtubule motor activity	GH-A07G1376	1/110	179/47189	0.21909	Xylem cell
GO:0007018	microtubule-based movement	GH-A07G1376	1/110	181/47189	0.21909	Xylem cell
GO:0004857	enzyme inhibitor activity	GH-D12G2419	1/110	212/47189	0.24059	Xylem cell
GO:0042744	hydrogen peroxide catabolic process	GH-D05G1740	1/110	212/47189	0.24059	Xylem cell
GO:0030001	metal ion transport	GH-A11G2993	1/110	231/47189	0.253029	Xylem cell
GO:0008017	microtubule binding	GH-A07G1376	1/110	238/47189	0.254915	Xylem cell
GO:0043086	negative regulation of catalytic activity	GH-D12G2419	1/110	251/47189	0.261291	Xylem cell
GO:0004601	peroxidase activity	GH-D05G1740	1/110	274/47189	0.274434	Xylem cell
GO:0050660	flavin adenine dinucleotide binding	GH-A12G1994	1/110	307/47189	0.290478	Xylem cell
GO:0006979	response to oxidative stress	GH-D05G1740	1/110	313/47189	0.290478	Xylem cell
GO:0003924	GTPase activity	GH-A04G0947	1/110	316/47189	0.290478	Xylem cell
GO:0009055	electron transfer activity	GH-A11G1280	1/110	339/47189	0.300256	Xylem cell
GO:0004842	ubiquitin-protein transferase activity	GH-A05G0701	1/110	389/47189	0.323307	Xylem cell
GO:0016567	protein ubiquitination	GH-A05G0701	1/110	416/47189	0.332194	Xylem cell
GO:0045892	negative regulation of transcription, DNA-templated	GH-D01G0690/GH-D10G0189/GH-A10G0182/GH-D03G0228/GH-D03G1718/GH-D05G3839/GH-A02G1830/GH-D03G1184	8/261	77/47189	1.77948e-06	Phloem cell
GO:0032440	2-alkenal reductase [NAD(P)] activity	GH-A08G2635/GH-A02G0367/GH-A03G2038/GH-D08G2631/GH-D02G2205	5/261	82/47189	0.00639487	Phloem cell
GO:0006366	transcription by RNA polymerase II	GH-A05G1679/GH-D05G0534/GH-A05G0536	3/261	18/47189	0.00639487	Phloem cell
GO:0019953	sexual reproduction	GH-A03G2326/GH-D01G1965/GH-A01G1848	3/261	20/47189	0.00664589	Phloem cell
GO:0010181	FMN binding	GH-D01G0690/GH-D10G0189/GH-A10G0182/GH-A05G1191/GH-D05G3839	5/261	99/47189	0.00697266	Phloem cell
GO:0015629	actin cytoskeleton	GH-D11G1392/GH-D02G2455/GH-A11G1360	3/261	38/47189	0.0261119	Phloem cell
GO:0030042	actin filament depolymerization	GH-D11G1392/GH-D02G2455/GH-A11G1360	3/261	38/47189	0.0261119	Phloem cell
GO:0004749	ribose phosphate diphosphokinase activity	GH-A12G2304/GH-D12G2320	2/261	11/47189	0.0303023	Phloem cell
GO:0009165	nucleotide biosynthetic process	GH-A12G2304/GH-D12G2320	2/261	12/47189	0.0322047	Phloem cell
GO:0006302	double-strand break repair	GH-D03G0228/GH-A02G1830	2/261	14/47189	0.0360659	Phloem cell
GO:0009809	lignin biosynthetic process	GH-A05G1187/GH-A13G0011	2/261	14/47189	0.0360659	Phloem cell
GO:0016301	kinase activity	GH-A12G1486/GH-A11G1300/GH-A08G2635/GH-D09G1539/GH-D12G1498/GH-D08G2631/GH-A03G0315/GH-D09G0356	8/261	452/47189	0.0424729	Phloem cell
GO:0019752	carboxylic acid metabolic process	GH-D12G2412/GH-A12G2402	2/261	17/47189	0.0424729	Phloem cell
GO:0003779	actin binding	GH-A11G1300/GH-D11G1392/GH-A07G0141/GH-D02G2455/GH-A11G1360	5/261	187/47189	0.0424729	Phloem cell
GO:0022891	NA	GH-A03G0721/GH-D03G1220/GH-A03G2038/GH-D01G1135	4/261	123/47189	0.049469	Phloem cell
GO:0004190	aspartic-type endopeptidase activity	GH-A13G1455/GH-A07G1488/GH-A06G1747/GH-D06G1773/GH-D04G0246	5/261	202/47189	0.0513565	Phloem cell
GO:0004722	protein serine/threonine phosphatase activity	GH-A11G2316/GH-D11G2133/GH-D03G1436/GH-D06G0356/GH-D06G0701	5/261	226/47189	0.0766262	Phloem cell
GO:0008083	growth factor activity	GH-D11G2190/GH-A11G2254	2/261	27/47189	0.0810872	Phloem cell
GO:0004743	pyruvate kinase activity	GH-D09G1539/GH-A03G0315	2/261	37/47189	0.133552	Phloem cell
GO:0030955	potassium ion binding	GH-D09G1539/GH-A03G0315	2/261	37/47189	0.133552	Phloem cell
GO:0009611	response to wounding	GH-A03G1742/GH-D02G1899	2/261	42/47189	0.160849	Phloem cell
GO:0098655	cation transmembrane transport	GH-D03G1003/GH-A05G0699	2/261	43/47189	0.160849	Phloem cell
GO:0005643	nuclear pore	GH-D08G1250/GH-A08G1297	2/261	44/47189	0.160849	Phloem cell
GO:0016620	oxidoreductase activity, acting on the aldehyde or oxo group of donors, NAD or NADP as acceptor	GH-A03G1495/GH-A06G1679	2/261	48/47189	0.181179	Phloem cell
GO:0000287	magnesium ion binding	GH-A12G2304/GH-D09G1539/GH-A09G1749/GH-A03G0315/GH-D12G2320	5/261	316/47189	0.190252	Phloem cell
GO:0006470	protein dephosphorylation	GH-A11G2316/GH-D11G2133/GH-D03G1436/GH-D06G0356/GH-D06G0701	5/261	332/47189	0.20493	Phloem cell
GO:0008283	cell proliferation	GH-D11G2190/GH-A11G2254	2/261	56/47189	0.20493	Phloem cell
GO:0009733	response to auxin	GH-D04G0341/GH-D12G2690/GH-A12G2665/GH-D01G0953	4/261	231/47189	0.20493	Phloem cell
GO:0030001	metal ion transport	GH-A04G0906/GH-A11G2993/GH-D12G1238/GH-A05G0699	4/261	231/47189	0.20493	Phloem cell
GO:0016791	phosphatase activity	GH-A05G1360/GH-A10G0394	2/261	58/47189	0.20493	Phloem cell
GO:0051087	chaperone binding	GH-D11G0095/GH-A11G0089	2/261	62/47189	0.22119	Phloem cell
GO:0001676	long-chain fatty acid metabolic process	GH-D07G0958	1/261	10/47189	0.22119	Phloem cell
GO:0004467	long-chain fatty acid-CoA ligase activity	GH-D07G0958	1/261	10/47189	0.22119	Phloem cell
GO:0007229	integrin-mediated signaling pathway	GH-A02G0066	1/261	10/47189	0.22119	Phloem cell
GO:0006629	lipid metabolic process	GH-A10G2663/GH-A06G1747/GH-A13G2126/GH-D06G1773	4/261	259/47189	0.22119	Phloem cell
GO:0006310	DNA recombination	GH-D03G0228/GH-A02G1830	2/261	71/47189	0.22119	Phloem cell
GO:0046417	chorismate metabolic process	GH-A11G0729	1/261	11/47189	0.22119	Phloem cell
GO:0071219	cellular response to molecule of bacterial origin	GH-D09G0602	1/261	11/47189	0.22119	Phloem cell
GO:1900426	positive regulation of defense response to bacterium	GH-D09G0602	1/261	11/47189	0.22119	Phloem cell
GO:1902025	nitrate import	GH-A05G2523	1/261	11/47189	0.22119	Phloem cell
GO:0009694	jasmonic acid metabolic process	GH-D06G0465	1/261	12/47189	0.23477	Phloem cell
GO:0036459	thiol-dependent ubiquitinyl hydrolase activity	GH-D11G3327/GH-A11G3317	2/261	78/47189	0.243548	Phloem cell
GO:0005787	signal peptidase complex	GH-A12G1678	1/261	14/47189	0.243548	Phloem cell
GO:0005795	Golgi stack	GH-D12G0107	1/261	14/47189	0.243548	Phloem cell
GO:0010112	regulation of systemic acquired resistance	GH-D09G0602	1/261	14/47189	0.243548	Phloem cell
GO:0005887	integral component of plasma membrane	GH-D02G0668/GH-D02G2205	2/261	82/47189	0.243548	Phloem cell
GO:0006564	L-serine biosynthetic process	GH-A07G1874	1/261	15/47189	0.243548	Phloem cell
GO:0010162	seed dormancy process	GH-A06G0220	1/261	15/47189	0.243548	Phloem cell
GO:0051260	protein homooligomerization	GH-A12G2492	1/261	15/47189	0.243548	Phloem cell
GO:0009658	chloroplast organization	GH-A01G1833/GH-D01G1949	2/261	86/47189	0.244131	Phloem cell
GO:0002229	defense response to oomycetes	GH-D09G0602	1/261	16/47189	0.244131	Phloem cell
GO:0009753	response to jasmonic acid	GH-D06G0465	1/261	16/47189	0.244131	Phloem cell
GO:0009825	multidimensional cell growth	GH-D02G1383	1/261	18/47189	0.253344	Phloem cell
GO:0015976	carbon utilization	GH-D05G3292	1/261	18/47189	0.253344	Phloem cell
GO:0019829	cation-transporting ATPase activity	GH-A05G0699	1/261	18/47189	0.253344	Phloem cell
GO:0044267	cellular protein metabolic process	GH-D04G1724	1/261	18/47189	0.253344	Phloem cell
GO:0009734	auxin-activated signaling pathway	GH-A05G1336/GH-D06G2213/GH-A08G2188	3/261	197/47189	0.253344	Phloem cell
GO:0010252	auxin homeostasis	GH-A05G1187	1/261	19/47189	0.253435	Phloem cell
GO:0016773	phosphotransferase activity, alcohol group as acceptor	GH-D09G0356	1/261	19/47189	0.253435	Phloem cell
GO:0016579	protein deubiquitination	GH-D11G3327/GH-A11G3317	2/261	98/47189	0.255734	Phloem cell
GO:0000902	cell morphogenesis	GH-A04G0735	1/261	20/47189	0.257328	Phloem cell
GO:0004045	aminoacyl-tRNA hydrolase activity	GH-D12G2883	1/261	22/47189	0.264206	Phloem cell
GO:0004784	superoxide dismutase activity	GH-A05G2800	1/261	22/47189	0.264206	Phloem cell
GO:0005351	carbohydrate:proton symporter activity	GH-D02G2205	1/261	22/47189	0.264206	Phloem cell
GO:0006796	phosphate-containing compound metabolic process	GH-A09G1749	1/261	22/47189	0.264206	Phloem cell
GO:0006096	glycolytic process	GH-D09G1539/GH-A03G0315	2/261	106/47189	0.264692	Phloem cell
GO:0016627	oxidoreductase activity, acting on the CH-CH group of donors	GH-A10G2663	1/261	23/47189	0.267246	Phloem cell
GO:0019430	removal of superoxide radicals	GH-A05G2800	1/261	26/47189	0.295259	Phloem cell
GO:0008515	sucrose transmembrane transporter activity	GH-D02G0668	1/261	27/47189	0.297052	Phloem cell
GO:0015770	sucrose transport	GH-D02G0668	1/261	27/47189	0.297052	Phloem cell
GO:0006465	signal peptide processing	GH-A12G1678	1/261	28/47189	0.298358	Phloem cell
GO:0008324	cation transmembrane transporter activity	GH-D03G1003	1/261	28/47189	0.298358	Phloem cell
GO:0031408	oxylipin biosynthetic process	GH-D13G1213	1/261	29/47189	0.298358	Phloem cell
GO:0033926	glycopeptide alpha-N-acetylgalactosaminidase activity	GH-D05G2778	1/261	29/47189	0.298358	Phloem cell
GO:0016311	dephosphorylation	GH-D07G0497/GH-A05G1360/GH-A10G0394	3/261	241/47189	0.298358	Phloem cell
GO:0016597	amino acid binding	GH-A01G1833/GH-D01G1949	2/261	126/47189	0.298971	Phloem cell
GO:0009073	aromatic amino acid family biosynthetic process	GH-A11G0729	1/261	31/47189	0.298971	Phloem cell
GO:0016884	carbon-nitrogen ligase activity, with glutamine as amido-N-donor	GH-A12G2148	1/261	31/47189	0.298971	Phloem cell
GO:0019005	SCF ubiquitin ligase complex	GH-A06G0220	1/261	31/47189	0.298971	Phloem cell
GO:0004715	non-membrane spanning protein tyrosine kinase activity	GH-D03G0020	1/261	32/47189	0.303941	Phloem cell
GO:0005516	calmodulin binding	GH-D09G0602/GH-A08G1444	2/261	132/47189	0.304976	Phloem cell
GO:0004089	carbonate dehydratase activity	GH-D05G3292	1/261	33/47189	0.304976	Phloem cell
GO:0010468	regulation of gene expression	GH-D13G0400	1/261	34/47189	0.309601	Phloem cell
GO:0042803	protein homodimerization activity	GH-A03G1742/GH-D02G1899	2/261	138/47189	0.316223	Phloem cell
GO:0016036	cellular response to phosphate starvation	GH-A08G1444	1/261	36/47189	0.318392	Phloem cell
GO:0003774	motor activity	GH-A07G0141	1/261	37/47189	0.318861	Phloem cell
GO:0016459	myosin complex	GH-A07G0141	1/261	37/47189	0.318861	Phloem cell
GO:0006006	glucose metabolic process	GH-A03G1495	1/261	41/47189	0.341462	Phloem cell
GO:0004427	inorganic diphosphatase activity	GH-A09G1749	1/261	42/47189	0.341462	Phloem cell
GO:0009742	brassinosteroid mediated signaling pathway	GH-D11G3285	1/261	42/47189	0.341462	Phloem cell
GO:0048038	quinone binding	GH-A03G0900	1/261	42/47189	0.341462	Phloem cell
GO:0009654	photosystem II oxygen evolving complex	GH-D08G0595	1/261	44/47189	0.348176	Phloem cell
GO:0019898	extrinsic component of membrane	GH-D08G0595	1/261	44/47189	0.348176	Phloem cell
GO:0005747	mitochondrial respiratory chain complex I	GH-D06G2401	1/261	46/47189	0.358226	Phloem cell
GO:0010224	response to UV-B	GH-D09G0602	1/261	47/47189	0.361204	Phloem cell
GO:0010150	leaf senescence	GH-D02G1383	1/261	54/47189	0.399012	Phloem cell
GO:0015992	NA	GH-D02G2205	1/261	54/47189	0.399012	Phloem cell
GO:0009845	seed germination	GH-A06G0220	1/261	59/47189	0.425892	Phloem cell
GO:0043022	ribosome binding	GH-A10G2202	1/261	61/47189	0.43361	Phloem cell
GO:0009705	plant-type vacuole membrane	GH-D03G1003	1/261	65/47189	0.448199	Phloem cell
GO:0044212	transcription regulatory region DNA binding	GH-D10G2463	1/261	65/47189	0.448199	Phloem cell
GO:0009813	flavonoid biosynthetic process	GH-A13G0011	1/261	67/47189	0.455091	Phloem cell
GO:0016702	oxidoreductase activity, acting on single donors with incorporation of molecular oxygen, incorporati	GH-D13G1213	1/261	68/47189	0.456214	Phloem cell
GO:0009908	flower development	GH-D02G1383	1/261	71/47189	0.460205	Phloem cell
GO:0004857	enzyme inhibitor activity	GH-A07G1368/GH-A03G1407	2/261	212/47189	0.460205	Phloem cell
GO:0004519	endonuclease activity	GH-D13G0400	1/261	72/47189	0.460205	Phloem cell
GO:0006869	lipid transport	GH-D08G0324	1/261	72/47189	0.460205	Phloem cell
GO:0008080	N-acetyltransferase activity	GH-D02G0376	1/261	73/47189	0.461085	Phloem cell
GO:0018108	peptidyl-tyrosine phosphorylation	GH-D03G0020	1/261	77/47189	0.47695	Phloem cell
GO:0016760	cellulose synthase (UDP-forming) activity	GH-D11G2383	1/261	78/47189	0.477524	Phloem cell
GO:0042802	identical protein binding	GH-A13G0011	1/261	79/47189	0.478061	Phloem cell
GO:0003993	acid phosphatase activity	GH-D07G0497	1/261	81/47189	0.482205	Phloem cell
GO:0004842	ubiquitin-protein transferase activity	GH-A01G0621/GH-A11G0586/GH-D03G0135	3/261	389/47189	0.482205	Phloem cell
GO:0006511	ubiquitin-dependent protein catabolic process	GH-D11G3327/GH-A11G3317	2/261	236/47189	0.492504	Phloem cell
GO:0016567	protein ubiquitination	GH-A01G0621/GH-A11G0586/GH-D03G0135	3/261	416/47189	0.52166	Phloem cell
GO:0043086	negative regulation of catalytic activity	GH-A07G1368/GH-A03G1407	2/261	251/47189	0.52166	Phloem cell
GO:0048544	recognition of pollen	GH-A06G2325	1/261	110/47189	0.577916	Phloem cell
GO:0050662	coenzyme binding	GH-A09G1094	1/261	110/47189	0.577916	Phloem cell
GO:0030244	cellulose biosynthetic process	GH-D11G2383	1/261	111/47189	0.577916	Phloem cell
GO:0016042	lipid catabolic process	GH-A10G2278	1/261	116/47189	0.591537	Phloem cell
GO:0005789	endoplasmic reticulum membrane	GH-A11G2629/GH-A07G1479	2/261	294/47189	0.594862	Phloem cell
GO:0003824	catalytic activity	GH-D11G0989/GH-A09G1094/GH-D09G0598	3/261	473/47189	0.594862	Phloem cell
GO:0045454	cell redox homeostasis	GH-A05G2836/GH-A03G2116	2/261	297/47189	0.594862	Phloem cell
GO:0007165	signal transduction	GH-D09G2364/GH-A09G2426	2/261	299/47189	0.594862	Phloem cell
GO:0016757	transferase activity, transferring glycosyl groups	GH-A12G2304/GH-D12G2320	2/261	305/47189	0.602647	Phloem cell
GO:0050661	NADP binding	GH-A03G1495	1/261	131/47189	0.606768	Phloem cell
GO:0006979	response to oxidative stress	GH-D05G1002/GH-A03G1127	2/261	313/47189	0.606768	Phloem cell
GO:0042626	ATPase activity, coupled to transmembrane movement of substances	GH-D08G1481	1/261	132/47189	0.606768	Phloem cell
GO:0045893	positive regulation of transcription, DNA-templated	GH-A08G1444	1/261	134/47189	0.608222	Phloem cell
GO:0007275	multicellular organism development	GH-A08G0016	1/261	137/47189	0.612583	Phloem cell
GO:0006457	protein folding	GH-A13G1536/GH-A11G1478	2/261	328/47189	0.614944	Phloem cell
GO:0008233	peptidase activity	GH-A12G1678	1/261	141/47189	0.614944	Phloem cell
GO:0009505	plant-type cell wall	GH-A07G1488	1/261	151/47189	0.633349	Phloem cell
GO:0015979	photosynthesis	GH-D08G0595	1/261	151/47189	0.633349	Phloem cell
GO:0051287	NAD binding	GH-A03G1495	1/261	154/47189	0.636579	Phloem cell
GO:0000160	phosphorelay signal transduction system	GH-D11G0156	1/261	164/47189	0.654554	Phloem cell
GO:0015031	protein transport	GH-A03G1127	1/261	165/47189	0.654554	Phloem cell
GO:0045330	aspartyl esterase activity	GH-A07G1368	1/261	170/47189	0.654554	Phloem cell
GO:0030599	pectinesterase activity	GH-A07G1368	1/261	172/47189	0.654554	Phloem cell
GO:0042545	cell wall modification	GH-A07G1368	1/261	172/47189	0.654554	Phloem cell
GO:0005777	peroxisome	GH-D13G0400	1/261	175/47189	0.654554	Phloem cell
GO:0009737	response to abscisic acid	GH-A08G1444	1/261	175/47189	0.654554	Phloem cell
GO:0008643	carbohydrate transport	GH-A03G2038	1/261	179/47189	0.658682	Phloem cell
GO:0005730	nucleolus	GH-A10G2202	1/261	187/47189	0.666207	Phloem cell
GO:0009058	biosynthetic process	GH-D11G0989	1/261	187/47189	0.666207	Phloem cell
GO:0008289	lipid binding	GH-D08G0324	1/261	196/47189	0.675797	Phloem cell
GO:0006950	response to stress	GH-A13G1536	1/261	197/47189	0.675797	Phloem cell
GO:0090305	nucleic acid phosphodiester bond hydrolysis	GH-D13G0400	1/261	199/47189	0.675797	Phloem cell
GO:0015035	protein disulfide oxidoreductase activity	GH-A05G2836	1/261	208/47189	0.68465	Phloem cell
GO:0005773	vacuole	GH-D05G2281	1/261	209/47189	0.68465	Phloem cell
GO:0005215	transporter activity	GH-D11G0957/GH-D09G1616	2/261	435/47189	0.686511	Phloem cell
GO:0051082	unfolded protein binding	GH-A13G1536	1/261	218/47189	0.686511	Phloem cell
GO:0006413	translational initiation	GH-A10G2202	1/261	220/47189	0.686511	Phloem cell
GO:0016788	hydrolase activity, acting on ester bonds	GH-D01G0793	1/261	221/47189	0.686511	Phloem cell
GO:0030170	pyridoxal phosphate binding	GH-D11G0989	1/261	232/47189	0.698866	Phloem cell
GO:0005623	cell	GH-A05G2836	1/261	245/47189	0.712826	Phloem cell
GO:0016758	transferase activity, transferring hexosyl groups	GH-D04G1782	1/261	249/47189	0.713662	Phloem cell
GO:0006633	fatty acid biosynthetic process	GH-D13G1213	1/261	260/47189	0.72144	Phloem cell
GO:0045490	pectin catabolic process	GH-A07G1368	1/261	263/47189	0.72144	Phloem cell
GO:0005507	copper ion binding	GH-A05G0699	1/261	266/47189	0.72144	Phloem cell
GO:0004601	peroxidase activity	GH-D05G1002	1/261	274/47189	0.726187	Phloem cell
GO:0003743	translation initiation factor activity	GH-A10G2202	1/261	288/47189	0.733314	Phloem cell
GO:0016747	transferase activity, transferring acyl groups other than amino-acyl groups	GH-A07G2532	1/261	289/47189	0.733314	Phloem cell
GO:0071555	cell wall organization	GH-D11G2383	1/261	319/47189	0.754113	Phloem cell
GO:0098869	cellular oxidant detoxification	GH-D05G1002	1/261	321/47189	0.754113	Phloem cell
GO:0030246	carbohydrate binding	GH-A06G2325	1/261	337/47189	0.755657	Phloem cell
GO:0009055	electron transfer activity	GH-A05G2836	1/261	339/47189	0.755657	Phloem cell
GO:0006351	transcription, DNA-templated	GH-A02G1697	1/261	340/47189	0.755657	Phloem cell
GO:0009941	chloroplast envelope	GH-D07G0958	1/261	397/47189	0.78755	Phloem cell
GO:0004553	hydrolase activity, hydrolyzing O-glycosyl compounds	GH-A05G1943	1/261	410/47189	0.789675	Phloem cell
GO:0005794	Golgi apparatus	GH-D07G0958	1/261	435/47189	0.793335	Phloem cell
GO:0005618	cell wall	GH-A07G1368	1/261	438/47189	0.793335	Phloem cell
GO:0009570	chloroplast stroma	GH-A03G2116	1/261	464/47189	0.798947	Phloem cell
GO:0019953	sexual reproduction	GH-A08G1896/GH-A01G1848/GH-D01G1965	3/41	20/47189	1.15679e-05	Bundle sheath cell
GO:0016984	ribulose-bisphosphate carboxylase activity	GH-A07G1943/GH-D07G1935	2/41	15/47189	0.000646571	Bundle sheath cell
GO:0009853	photorespiration	GH-A07G1943/GH-D07G1935	2/41	20/47189	0.000777846	Bundle sheath cell
GO:0015977	carbon fixation	GH-A07G1943/GH-D07G1935	2/41	29/47189	0.00124044	Bundle sheath cell
GO:0032440	2-alkenal reductase [NAD(P)] activity	GH-A13G2092/GH-D13G2071	2/41	82/47189	0.00788421	Bundle sheath cell
GO:0015979	photosynthesis	GH-A07G1943/GH-D07G1935	2/41	151/47189	0.021574	Bundle sheath cell
GO:0042807	central vacuole	GH-A02G1415	1/41	11/47189	0.02182	Bundle sheath cell
GO:0006833	water transport	GH-A02G1415	1/41	13/47189	0.02182	Bundle sheath cell
GO:0009809	lignin biosynthetic process	GH-A05G1187	1/41	14/47189	0.02182	Bundle sheath cell
GO:0015250	water channel activity	GH-A02G1415	1/41	15/47189	0.02182	Bundle sheath cell
GO:0010252	auxin homeostasis	GH-A05G1187	1/41	19/47189	0.0242225	Bundle sheath cell
GO:0030001	metal ion transport	GH-A05G4181/GH-D04G0196	2/41	231/47189	0.0242225	Bundle sheath cell
GO:0019199	transmembrane receptor protein kinase activity	GH-A03G2080	1/41	28/47189	0.0271026	Bundle sheath cell
GO:0006452	translational frameshifting	GH-A09G2643	1/41	30/47189	0.0271026	Bundle sheath cell
GO:0045901	positive regulation of translational elongation	GH-A09G2643	1/41	30/47189	0.0271026	Bundle sheath cell
GO:0045905	positive regulation of translational termination	GH-A09G2643	1/41	30/47189	0.0271026	Bundle sheath cell
GO:0098869	cellular oxidant detoxification	GH-D04G0634/GH-A05G3712	2/41	321/47189	0.0314809	Bundle sheath cell
GO:0016798	hydrolase activity, acting on glycosyl bonds	GH-A11G0189	1/41	49/47189	0.0390348	Bundle sheath cell
GO:0043022	ribosome binding	GH-A09G2643	1/41	61/47189	0.0458048	Bundle sheath cell
GO:0009705	plant-type vacuole membrane	GH-A02G1415	1/41	65/47189	0.0460623	Bundle sheath cell
GO:0016702	oxidoreductase activity, acting on single donors with incorporation of molecular oxygen, incorporati	GH-A05G3947	1/41	68/47189	0.0460623	Bundle sheath cell
GO:0004185	serine-type carboxypeptidase activity	GH-A05G2007	1/41	83/47189	0.0533305	Bundle sheath cell
GO:0016597	amino acid binding	GH-D02G0753	1/41	126/47189	0.076059	Bundle sheath cell
GO:0003746	translation elongation factor activity	GH-A09G2643	1/41	138/47189	0.0794334	Bundle sheath cell
GO:0009505	plant-type cell wall	GH-A02G1415	1/41	151/47189	0.0829894	Bundle sheath cell
GO:0009058	biosynthetic process	GH-A12G2512	1/41	187/47189	0.0973572	Bundle sheath cell
GO:0006413	translational initiation	GH-A09G2643	1/41	220/47189	0.108803	Bundle sheath cell
GO:0030170	pyridoxal phosphate binding	GH-A12G2512	1/41	232/47189	0.110094	Bundle sheath cell
GO:0003743	translation initiation factor activity	GH-A09G2643	1/41	288/47189	0.128845	Bundle sheath cell
GO:0007165	signal transduction	GH-A03G2080	1/41	299/47189	0.128845	Bundle sheath cell
GO:0009941	chloroplast envelope	GH-A02G1415	1/41	397/47189	0.159114	Bundle sheath cell
GO:0005215	transporter activity	GH-D01G1929	1/41	435/47189	0.161299	Bundle sheath cell
GO:0005794	Golgi apparatus	GH-A02G1415	1/41	435/47189	0.161299	Bundle sheath cell
GO:0003824	catalytic activity	GH-A12G2512	1/41	473/47189	0.167668	Bundle sheath cell
GO:0000786	nucleosome	GH-A09G1063/GH-A08G2105/GH-A08G0773/GH-D08G2161/GH-D11G1200/GH-A08G2137/GH-A11G1169/GH-A07G2352/GH-D11G1342/GH-D07G2295/GH-D08G2121/GH-A05G0871/GH-D08G0771/GH-A11G1310/GH-D12G1802/GH-A13G1975/GH-D13G1936/GH-D08G0679/GH-A12G1807/GH-D11G1361/GH-A11G1327/GH-D13G2558/GH-D11G1889/GH-A08G0678/GH-A13G2568/GH-A11G1852/GH-D03G1468/GH-A01G2367/GH-A08G0245/GH-D04G1322/GH-A04G0990	31/243	107/47189	1.07216e-43	Proliferating cell
GO:0046982	protein heterodimerization activity	GH-A09G1063/GH-A08G2105/GH-A08G0773/GH-D08G2161/GH-A08G2137/GH-A07G2352/GH-D11G1342/GH-D07G2295/GH-D08G2121/GH-A05G0871/GH-D08G0771/GH-A11G1310/GH-D13G2558/GH-A13G2568/GH-A07G1059/GH-A08G0033/GH-D07G1043/GH-D03G1468/GH-A01G2367/GH-A08G0245/GH-D04G1322/GH-D08G0033/GH-D07G2123/GH-A04G0990	24/243	236/47189	3.7058e-22	Proliferating cell
GO:0006334	nucleosome assembly	GH-D11G1200/GH-A11G1169/GH-D12G1802/GH-A13G1975/GH-D13G1936/GH-D08G0679/GH-A12G1807/GH-D11G1361/GH-A11G1327/GH-D11G1889/GH-A08G0678/GH-A07G1059/GH-A11G1852/GH-A08G0033/GH-D07G1043/GH-D08G0033	16/243	62/47189	1.30144e-21	Proliferating cell
GO:0005874	microtubule	GH-A01G0198/GH-A03G0887/GH-D01G0192/GH-A10G0168/GH-D07G2372/GH-A07G2428/GH-D05G1714/GH-A05G1684/GH-D03G1367/GH-A05G0919/GH-D05G0911/GH-A03G1783/GH-A03G0596/GH-A04G1412/GH-D09G0508/GH-A08G2076	16/243	270/47189	3.36427e-11	Proliferating cell
GO:0008017	microtubule binding	GH-A03G0887/GH-A13G1593/GH-A10G0168/GH-A03G2148/GH-D02G0493/GH-D09G1494/GH-A09G0852/GH-A05G2194/GH-D13G1549/GH-A02G0481/GH-D05G2220/GH-D05G1714/GH-A05G1684/GH-A03G0263/GH-D03G0005	15/243	238/47189	5.74088e-11	Proliferating cell
GO:0003777	microtubule motor activity	GH-A03G0887/GH-A13G1593/GH-A10G0168/GH-A03G2148/GH-D09G1494/GH-A09G0852/GH-A05G2194/GH-D13G1549/GH-D05G2220/GH-D05G1714/GH-A05G1684/GH-A03G0263/GH-D03G0005	13/243	179/47189	2.37169e-10	Proliferating cell
GO:0007018	microtubule-based movement	GH-A03G0887/GH-A13G1593/GH-A10G0168/GH-A03G2148/GH-D09G1494/GH-A09G0852/GH-A05G2194/GH-D13G1549/GH-D05G2220/GH-D05G1714/GH-A05G1684/GH-A03G0263/GH-D03G0005	13/243	181/47189	2.37169e-10	Proliferating cell
GO:0005200	structural constituent of cytoskeleton	GH-D07G2372/GH-A07G2428/GH-D03G1367/GH-A05G0919/GH-D05G0911/GH-A03G0596/GH-A04G1412/GH-D09G0508/GH-A08G2076	9/243	91/47189	1.77184e-08	Proliferating cell
GO:0007017	microtubule-based process	GH-D07G2372/GH-A07G2428/GH-D03G1367/GH-A05G0919/GH-D05G0911/GH-A03G0596/GH-A04G1412/GH-D09G0508/GH-A08G2076	9/243	136/47189	5.50251e-07	Proliferating cell
GO:0000790	nuclear chromatin	GH-A08G0773/GH-D08G2161/GH-A08G2137/GH-D08G0771	4/243	10/47189	1.52036e-06	Proliferating cell
GO:0006342	chromatin silencing	GH-A08G0773/GH-D08G2161/GH-A08G2137/GH-D08G0771	4/243	10/47189	1.52036e-06	Proliferating cell
GO:0019013	viral nucleocapsid	GH-D11G1298/GH-D03G1625/GH-D02G1036/GH-A13G0274/GH-D05G0053/GH-D13G0271	6/243	71/47189	1.88095e-05	Proliferating cell
GO:0016538	cyclin-dependent protein serine/threonine kinase regulator activity	GH-A07G1153/GH-D07G1134/GH-A05G0867	3/243	13/47189	0.000339735	Proliferating cell
GO:0003924	GTPase activity	GH-D07G2372/GH-A07G2428/GH-D03G1367/GH-A05G0919/GH-D05G0911/GH-A03G0596/GH-A04G1412/GH-D09G0508/GH-A08G2076	9/243	316/47189	0.000366506	Proliferating cell
GO:0005732	small nucleolar ribonucleoprotein complex	GH-D09G1498/GH-D05G0053/GH-D08G0334	3/243	14/47189	0.000373312	Proliferating cell
GO:0007076	mitotic chromosome condensation	GH-D03G1227/GH-D11G3519/GH-A03G0715	3/243	15/47189	0.000435811	Proliferating cell
GO:0032147	activation of protein kinase activity	GH-A01G0198/GH-D01G0192/GH-A03G1783	3/243	17/47189	0.000574557	Proliferating cell
GO:0060236	regulation of mitotic spindle organization	GH-A01G0198/GH-D01G0192/GH-A03G1783	3/243	17/47189	0.000574557	Proliferating cell
GO:0019904	protein domain specific binding	GH-A06G0365/GH-D02G0861/GH-D02G2162	3/243	33/47189	0.00410958	Proliferating cell
GO:0030529	NA	GH-D11G1298/GH-D03G1625/GH-D02G1036/GH-D11G0416	4/243	77/47189	0.00411196	Proliferating cell
GO:0000398	mRNA splicing, via spliceosome	GH-D03G1625/GH-D09G1498/GH-D05G0053/GH-D08G0334	4/243	89/47189	0.00673372	Proliferating cell
GO:0000796	condensin complex	GH-D03G1227/GH-A03G0715	2/243	11/47189	0.00761614	Proliferating cell
GO:0005819	spindle	GH-A01G0198/GH-D01G0192/GH-A03G1783	3/243	46/47189	0.00899148	Proliferating cell
GO:0007049	cell cycle	GH-A07G1153/GH-D07G1134/GH-A05G0867	3/243	47/47189	0.00907748	Proliferating cell
GO:0003918	DNA topoisomerase type II (ATP-hydrolyzing) activity	GH-D10G2528/GH-A10G2429	2/243	13/47189	0.00907748	Proliferating cell
GO:0032544	plastid translation	GH-D01G0703/GH-D05G1313	2/243	13/47189	0.00907748	Proliferating cell
GO:0051301	cell division	GH-D11G3519/GH-A07G1153/GH-D07G1134/GH-A05G0867	4/243	110/47189	0.0111004	Proliferating cell
GO:0045859	regulation of protein kinase activity	GH-A07G1153/GH-D07G1134/GH-A05G0867	3/243	53/47189	0.0111004	Proliferating cell
GO:0006265	DNA topological change	GH-D10G2528/GH-A10G2429	2/243	19/47189	0.0174825	Proliferating cell
GO:0009941	chloroplast envelope	GH-A05G1471/GH-D13G2591/GH-D05G1493/GH-D01G0703/GH-D02G2135/GH-D05G2546/GH-D05G1313	7/243	397/47189	0.0188181	Proliferating cell
GO:0016866	intramolecular transferase activity	GH-A07G0752/GH-D07G0748	2/243	21/47189	0.0199491	Proliferating cell
GO:0051082	unfolded protein binding	GH-A09G1710/GH-A13G2041/GH-A13G1536/GH-D01G0919/GH-D09G1202	5/243	218/47189	0.0208502	Proliferating cell
GO:0042393	histone binding	GH-D12G2908/GH-A12G2885/GH-D06G0917	3/243	73/47189	0.0231919	Proliferating cell
GO:0006457	protein folding	GH-D09G2177/GH-A11G1477/GH-A13G2041/GH-A13G1536/GH-A11G1478/GH-D01G0919	6/243	328/47189	0.025703	Proliferating cell
GO:0006606	protein import into nucleus	GH-A11G1166/GH-D12G1454	2/243	29/47189	0.0332494	Proliferating cell
GO:0000911	cytokinesis by cell plate formation	GH-A03G2148/GH-A09G0852	2/243	30/47189	0.0345182	Proliferating cell
GO:0008380	RNA splicing	GH-A13G0274/GH-D13G0271	2/243	34/47189	0.0427337	Proliferating cell
GO:0015629	actin cytoskeleton	GH-A09G0773/GH-D09G0714	2/243	38/47189	0.0501254	Proliferating cell
GO:0030042	actin filament depolymerization	GH-A09G0773/GH-D09G0714	2/243	38/47189	0.0501254	Proliferating cell
GO:0006006	glucose metabolic process	GH-D04G0820/GH-A05G3573	2/243	41/47189	0.0564346	Proliferating cell
GO:0030244	cellulose biosynthetic process	GH-A07G0752/GH-D07G0748/GH-D05G2460	3/243	111/47189	0.0577579	Proliferating cell
GO:0007034	vacuolar transport	GH-D10G0050/GH-A10G0048	2/243	43/47189	0.0587918	Proliferating cell
GO:0009523	photosystem II	GH-A08G2147/GH-D13G2193	2/243	48/47189	0.0689385	Proliferating cell
GO:0016620	oxidoreductase activity, acting on the aldehyde or oxo group of donors, NAD or NADP as acceptor	GH-D04G0820/GH-A05G3573	2/243	48/47189	0.0689385	Proliferating cell
GO:0046658	anchored component of plasma membrane	GH-D05G1194/GH-A12G2014	2/243	61/47189	0.104715	Proliferating cell
GO:0009505	plant-type cell wall	GH-A11G0486/GH-A12G2014/GH-A07G1488	3/243	151/47189	0.112592	Proliferating cell
GO:0009522	photosystem I	GH-D11G1560/GH-D02G2135	2/243	68/47189	0.117368	Proliferating cell
GO:0000776	kinetochore	GH-A10G0789	1/243	10/47189	0.117368	Proliferating cell
GO:0031409	pigment binding	GH-D02G2135	1/243	10/47189	0.117368	Proliferating cell
GO:0031965	nuclear membrane	GH-D08G0781	1/243	10/47189	0.117368	Proliferating cell
GO:0043229	intracellular organelle	GH-A06G1998	1/243	10/47189	0.117368	Proliferating cell
GO:0042254	ribosome biogenesis	GH-A07G0552/GH-D11G0416	2/243	72/47189	0.11941	Proliferating cell
GO:0003886	DNA (cytosine-5-)-methyltransferase activity	GH-A07G0507	1/243	11/47189	0.11941	Proliferating cell
GO:0010375	stomatal complex patterning	GH-D07G0657	1/243	11/47189	0.11941	Proliferating cell
GO:0090116	C-5 methylation of cytosine	GH-A07G0507	1/243	11/47189	0.11941	Proliferating cell
GO:0009627	systemic acquired resistance	GH-A09G1931	1/243	12/47189	0.127614	Proliferating cell
GO:0004553	hydrolase activity, hydrolyzing O-glycosyl compounds	GH-D09G1150/GH-A09G1195/GH-A12G2014/GH-D05G0104/GH-A07G2088	5/243	410/47189	0.129253	Proliferating cell
GO:0007094	mitotic spindle assembly checkpoint	GH-A05G2848	1/243	13/47189	0.130886	Proliferating cell
GO:0010497	plasmodesmata-mediated intercellular transport	GH-D07G0657	1/243	13/47189	0.130886	Proliferating cell
GO:0009768	photosynthesis, light harvesting in photosystem I	GH-D02G2135	1/243	14/47189	0.134167	Proliferating cell
GO:0016820	NA	GH-A13G0240	1/243	14/47189	0.134167	Proliferating cell
GO:0016168	chlorophyll binding	GH-D11G1560/GH-D02G2135	2/243	84/47189	0.134167	Proliferating cell
GO:0003779	actin binding	GH-D08G0781/GH-A09G0773/GH-D09G0714	3/243	187/47189	0.137403	Proliferating cell
GO:0018298	protein-chromophore linkage	GH-D11G1560/GH-D02G2135	2/243	88/47189	0.14086	Proliferating cell
GO:0008565	protein transporter activity	GH-A11G1166/GH-D12G1454	2/243	89/47189	0.141415	Proliferating cell
GO:0043622	cortical microtubule organization	GH-D07G0657	1/243	16/47189	0.142526	Proliferating cell
GO:0015935	small ribosomal subunit	GH-A05G3855/GH-D09G1634	2/243	91/47189	0.142526	Proliferating cell
GO:0006950	response to stress	GH-A13G1536/GH-D08G2346/GH-D01G0919	3/243	197/47189	0.143641	Proliferating cell
GO:0000775	chromosome, centromeric region	GH-A05G1079	1/243	17/47189	0.144875	Proliferating cell
GO:0017069	snRNA binding	GH-D03G1625	1/243	18/47189	0.148699	Proliferating cell
GO:0031463	Cul3-RING ubiquitin ligase complex	GH-D08G2790	1/243	18/47189	0.148699	Proliferating cell
GO:0010252	auxin homeostasis	GH-A05G1432	1/243	19/47189	0.154388	Proliferating cell
GO:0019953	sexual reproduction	GH-D01G1965	1/243	20/47189	0.159883	Proliferating cell
GO:0009414	response to water deprivation	GH-D07G0657/GH-A09G1931	2/243	106/47189	0.166971	Proliferating cell
GO:0004784	superoxide dismutase activity	GH-A13G1914	1/243	22/47189	0.168078	Proliferating cell
GO:0005615	extracellular space	GH-A02G0824	1/243	22/47189	0.168078	Proliferating cell
GO:0009535	chloroplast thylakoid membrane	GH-A09G1710/GH-D11G1560/GH-D02G2135/GH-D05G2546	4/243	353/47189	0.170479	Proliferating cell
GO:0042026	protein refolding	GH-D13G2591	1/243	24/47189	0.177758	Proliferating cell
GO:0019430	removal of superoxide radicals	GH-A13G1914	1/243	26/47189	0.189179	Proliferating cell
GO:0097502	mannosylation	GH-A12G0098	1/243	27/47189	0.193512	Proliferating cell
GO:0050897	cobalt ion binding	GH-A13G1484	1/243	28/47189	0.197705	Proliferating cell
GO:0050661	NADP binding	GH-D04G0820/GH-A05G3573	2/243	131/47189	0.205635	Proliferating cell
GO:0003697	single-stranded DNA binding	GH-A06G0918	1/243	31/47189	0.205635	Proliferating cell
GO:0008137	NADH dehydrogenase (ubiquinone) activity	GH-A03G1325	1/243	31/47189	0.205635	Proliferating cell
GO:0019005	SCF ubiquitin ligase complex	GH-D08G2790	1/243	31/47189	0.205635	Proliferating cell
GO:0005774	vacuolar membrane	GH-D08G0781/GH-A05G1471/GH-D05G1493	3/243	258/47189	0.205635	Proliferating cell
GO:0019773	proteasome core complex, alpha-subunit complex	GH-D11G0647	1/243	32/47189	0.205901	Proliferating cell
GO:0048316	seed development	GH-A01G0877	1/243	32/47189	0.205901	Proliferating cell
GO:0022625	cytosolic large ribosomal subunit	GH-A11G1375	1/243	33/47189	0.207099	Proliferating cell
GO:0031047	gene silencing by RNA	GH-D05G1210	1/243	33/47189	0.207099	Proliferating cell
GO:0022626	cytosolic ribosome	GH-D13G2591	1/243	35/47189	0.213805	Proliferating cell
GO:0032502	developmental process	GH-D12G2449	1/243	35/47189	0.213805	Proliferating cell
GO:0008094	DNA-dependent ATPase activity	GH-A06G0918	1/243	36/47189	0.217007	Proliferating cell
GO:0009416	response to light stimulus	GH-D02G2135	1/243	37/47189	0.220113	Proliferating cell
GO:0015979	photosynthesis	GH-A08G2147/GH-D13G2193	2/243	151/47189	0.228651	Proliferating cell
GO:0000724	double-strand break repair via homologous recombination	GH-A06G0918	1/243	40/47189	0.228651	Proliferating cell
GO:0005215	transporter activity	GH-A01G1813/GH-A01G0022/GH-D03G1698/GH-D01G1929	4/243	435/47189	0.228651	Proliferating cell
GO:0051287	NAD binding	GH-D04G0820/GH-A05G3573	2/243	154/47189	0.228651	Proliferating cell
GO:0005681	spliceosomal complex	GH-D05G0053	1/243	42/47189	0.231966	Proliferating cell
GO:0009765	photosynthesis, light harvesting	GH-D11G1560	1/243	42/47189	0.231966	Proliferating cell
GO:0006396	RNA processing	GH-D11G1298/GH-D02G1036	2/243	159/47189	0.232815	Proliferating cell
GO:0016301	kinase activity	GH-A07G1153/GH-D07G1134/GH-D08G0781/GH-A05G0867	4/243	452/47189	0.239356	Proliferating cell
GO:0005856	cytoskeleton	GH-D03G0005	1/243	45/47189	0.23951	Proliferating cell
GO:0005747	mitochondrial respiratory chain complex I	GH-A03G1325	1/243	46/47189	0.24188	Proliferating cell
GO:0009579	thylakoid	GH-D13G2591	1/243	47/47189	0.24418	Proliferating cell
GO:0006730	one-carbon metabolic process	GH-A10G1383	1/243	48/47189	0.246414	Proliferating cell
GO:0008810	cellulase activity	GH-D11G1214	1/243	49/47189	0.248583	Proliferating cell
GO:0009553	embryo sac development	GH-A01G0877	1/243	50/47189	0.250689	Proliferating cell
GO:0030245	cellulose catabolic process	GH-D11G1214	1/243	53/47189	0.261358	Proliferating cell
GO:0015992	NA	GH-A13G0240	1/243	54/47189	0.263221	Proliferating cell
GO:0010287	plastoglobule	GH-D02G2135	1/243	55/47189	0.26503	Proliferating cell
GO:0009055	electron transfer activity	GH-D07G0380/GH-D11G1309/GH-A11G1280	3/243	339/47189	0.270239	Proliferating cell
GO:0000165	MAPK cascade	GH-D11G3316	1/243	59/47189	0.276552	Proliferating cell
GO:0004707	MAP kinase activity	GH-D11G3316	1/243	60/47189	0.278093	Proliferating cell
GO:0051087	chaperone binding	GH-D09G1202	1/243	62/47189	0.283478	Proliferating cell
GO:0004190	aspartic-type endopeptidase activity	GH-A09G1931/GH-A07G1488	2/243	202/47189	0.286182	Proliferating cell
GO:0004298	threonine-type endopeptidase activity	GH-D11G0647	1/243	66/47189	0.293736	Proliferating cell
GO:0005759	mitochondrial matrix	GH-D09G1202	1/243	68/47189	0.298621	Proliferating cell
GO:0009534	chloroplast thylakoid	GH-D05G1313	1/243	71/47189	0.306938	Proliferating cell
GO:0004519	endonuclease activity	GH-D12G1966	1/243	72/47189	0.307923	Proliferating cell
GO:0016760	cellulose synthase (UDP-forming) activity	GH-D05G2460	1/243	78/47189	0.323407	Proliferating cell
GO:0031072	heat shock protein binding	GH-A09G1710	1/243	78/47189	0.323407	Proliferating cell
GO:0009408	response to heat	GH-A12G2014	1/243	80/47189	0.327428	Proliferating cell
GO:0009658	chloroplast organization	GH-D13G2591	1/243	86/47189	0.344173	Proliferating cell
GO:0019843	rRNA binding	GH-A05G3855	1/243	90/47189	0.353914	Proliferating cell
GO:0005488	binding	GH-A06G1998	1/243	98/47189	0.375045	Proliferating cell
GO:0003682	chromatin binding	GH-A07G0507	1/243	100/47189	0.375045	Proliferating cell
GO:0003690	double-stranded DNA binding	GH-A06G0918	1/243	100/47189	0.375045	Proliferating cell
GO:0009570	chloroplast stroma	GH-D13G2591/GH-D01G0703/GH-D05G1313	3/243	464/47189	0.394898	Proliferating cell
GO:0006486	protein glycosylation	GH-A12G0098	1/243	110/47189	0.396794	Proliferating cell
GO:0000413	protein peptidyl-prolyl isomerization	GH-A11G1477	1/243	126/47189	0.431341	Proliferating cell
GO:0003755	peptidyl-prolyl cis-trans isomerase activity	GH-A11G1477	1/243	126/47189	0.431341	Proliferating cell
GO:0005516	calmodulin binding	GH-D08G2346	1/243	132/47189	0.442357	Proliferating cell
GO:0007264	small GTPase mediated signal transduction	GH-D01G1787/GH-D02G1770	2/243	332/47189	0.451654	Proliferating cell
GO:0016853	isomerase activity	GH-D09G2177	1/243	139/47189	0.451654	Proliferating cell
GO:0045330	aspartyl esterase activity	GH-D05G1446	1/243	170/47189	0.507843	Proliferating cell
GO:0030599	pectinesterase activity	GH-D05G1446	1/243	172/47189	0.507843	Proliferating cell
GO:0042545	cell wall modification	GH-D05G1446	1/243	172/47189	0.507843	Proliferating cell
GO:0009737	response to abscisic acid	GH-A09G1931	1/243	175/47189	0.509613	Proliferating cell
GO:0005730	nucleolus	GH-A05G1432	1/243	187/47189	0.526694	Proliferating cell
GO:0009734	auxin-activated signaling pathway	GH-A08G2188	1/243	197/47189	0.538478	Proliferating cell
GO:0090305	nucleic acid phosphodiester bond hydrolysis	GH-D12G1966	1/243	199/47189	0.538478	Proliferating cell
GO:0004857	enzyme inhibitor activity	GH-D05G1446	1/243	212/47189	0.554079	Proliferating cell
GO:0004722	protein serine/threonine phosphatase activity	GH-A05G3670	1/243	226/47189	0.566772	Proliferating cell
GO:0009733	response to auxin	GH-D08G2790	1/243	231/47189	0.566772	Proliferating cell
GO:0016874	ligase activity	GH-A07G1334	1/243	231/47189	0.566772	Proliferating cell
GO:0009793	embryo development ending in seed dormancy	GH-D13G2591	1/243	233/47189	0.566772	Proliferating cell
GO:0006511	ubiquitin-dependent protein catabolic process	GH-D11G0647	1/243	236/47189	0.566772	Proliferating cell
GO:0043086	negative regulation of catalytic activity	GH-D05G1446	1/243	251/47189	0.580593	Proliferating cell
GO:0045490	pectin catabolic process	GH-D05G1446	1/243	263/47189	0.588997	Proliferating cell
GO:0005507	copper ion binding	GH-A11G0486	1/243	266/47189	0.588997	Proliferating cell
GO:0048046	apoplast	GH-D13G2591	1/243	282/47189	0.600862	Proliferating cell
GO:0016192	vesicle-mediated transport	GH-D08G0535	1/243	293/47189	0.604293	Proliferating cell
GO:0045454	cell redox homeostasis	GH-A13G1484	1/243	297/47189	0.604293	Proliferating cell
GO:0007165	signal transduction	GH-D08G1406	1/243	299/47189	0.604293	Proliferating cell
GO:0050660	flavin adenine dinucleotide binding	GH-D01G2331	1/243	307/47189	0.607018	Proliferating cell
GO:0071555	cell wall organization	GH-D05G2460	1/243	319/47189	0.612491	Proliferating cell
GO:0006470	protein dephosphorylation	GH-A05G3670	1/243	332/47189	0.618039	Proliferating cell
GO:0005618	cell wall	GH-D05G1446	1/243	438/47189	0.670954	Proliferating cell
GO:0008168	methyltransferase activity	GH-A06G1998	1/243	449/47189	0.671032	Proliferating cell
GO:0042807	central vacuole	GH-A02G1415/GH-D03G0641	2023-02-17	11/47189	2.02801e-05	companion cell
GO:0006833	water transport	GH-A02G1415/GH-D03G0641	2023-02-17	13/47189	2.02801e-05	companion cell
GO:0015250	water channel activity	GH-A02G1415/GH-D03G0641	2023-02-17	15/47189	2.02801e-05	companion cell
GO:0005215	transporter activity	GH-D01G1929/GH-A01G1813/GH-D01G2374/GH-D11G3720	2023-04-17	435/47189	2.02801e-05	companion cell
GO:0098869	cellular oxidant detoxification	GH-D04G0634/GH-A05G3712/GH-D05G1740	2023-03-17	321/47189	0.000207966	companion cell
GO:0009705	plant-type vacuole membrane	GH-A02G1415/GH-D03G0641	2023-02-17	65/47189	0.000219917	companion cell
GO:0009505	plant-type cell wall	GH-A02G1415/GH-D03G0641	2023-02-17	151/47189	0.00100781	companion cell
GO:0030001	metal ion transport	GH-A11G2993/GH-D12G2098	2023-02-17	231/47189	0.00203381	companion cell
GO:0009941	chloroplast envelope	GH-A02G1415/GH-D03G0641	2023-02-17	397/47189	0.00516507	companion cell
GO:0005794	Golgi apparatus	GH-A02G1415/GH-D03G0641	2023-02-17	435/47189	0.00553771	companion cell
GO:0006950	response to stress	GH-A12G1424	2023-01-17	197/47189	0.0298387	companion cell
GO:0005773	vacuole	GH-A12G1424	2023-01-17	209/47189	0.0298387	companion cell
GO:0042744	hydrogen peroxide catabolic process	GH-D05G1740	2023-01-17	212/47189	0.0298387	companion cell
GO:0004601	peroxidase activity	GH-D05G1740	2023-01-17	274/47189	0.0354398	companion cell
GO:0006979	response to oxidative stress	GH-D05G1740	2023-01-17	313/47189	0.0375393	companion cell

## Sheet: Table S9
Table S9. Summary of DEGs in the T582 VIGS group(RNA-seq).
Gene ID	baseMean	log2FoldChange	lfcSE	stat	pvalue	padj
GH_A01G0779	78.2001	-1.92577	0.484492	-3.97482	7.04311e-05	0.0398577
GH_A01G1593	609.699	-2.68335	0.292807	-9.16425	4.98934e-20	3.65353e-16
GH_A01G2058	12751.4	-1.16851	0.226841	-5.15122	2.58803e-07	0.000366799
GH_A01G2210	651.457	-2.00885	0.325229	-6.17671	6.54501e-10	1.36934e-06
GH_A01G2384	301.183	-1.60475	0.301858	-5.31624	1.05933e-07	0.000186171
GH_A02G0365	234.424	-1.32834	0.32579	-4.07731	4.556e-05	0.0307957
GH_A02G0800	365.168	-2.28323	0.266767	-8.55892	1.13931e-17	6.25709e-14
GH_A03G0106	115.303	-1.72459	0.426079	-4.04757	5.17526e-05	0.0344515
GH_A04G1381	81.4765	2.06302	0.495361	4.16468	3.11789e-05	0.0240329
GH_A04G1388	280.701	-1.19381	0.300273	-3.97576	7.01559e-05	0.0398577
GH_A04G1396	60.8841	-2.51135	0.514882	-4.87752	1.07429e-06	0.00138824
GH_A04G1510	718.32	-1.1523	0.238881	-4.82374	1.40891e-06	0.0017195
GH_A04G1536	243.014	-1.13146	0.281768	-4.01556	5.93038e-05	0.036834
GH_A05G0875	149.743	-1.71931	0.344933	-4.98448	6.21274e-07	0.000849198
GH_A05G2824	279.791	-2.66205	0.356487	-7.46744	8.17683e-14	3.89308e-10
GH_A05G2937	831.776	1.98615	0.332195	5.97888	2.24681e-09	4.48708e-06
GH_A05G3430	54.4876	-2.94981	0.735956	-4.00814	6.11999e-05	0.036834
GH_A05G4014	116.228	-2.11721	0.403309	-5.24959	1.52437e-07	0.000239196
GH_A06G0013	87.2286	-1.74353	0.422806	-4.1237	3.72826e-05	0.0277636
GH_A06G0081	582.831	-1.0698	0.233127	-4.58892	4.45543e-06	0.00477448
GH_A06G0804	216.317	-3.42631	0.494147	-6.93378	4.09734e-12	1.20014e-08
GH_A06G1441	453.395	-2.70124	0.405759	-6.65726	2.78983e-11	7.66089e-08
GH_A06G1843	361.316	-1.16077	0.294853	-3.93676	8.2589e-05	0.0449803
GH_A06G2011	7064.23	-1.09109	0.206244	-5.29029	1.22123e-07	0.000206369
GH_A07G0499	172.437	-1.72504	0.430025	-4.01149	6.03358e-05	0.036834
GH_A07G2040	284.684	-1.32846	0.294784	-4.50655	6.58917e-06	0.0067326
GH_A08G0269	113.312	-5.62036	0.753717	-7.45686	8.86079e-14	3.89308e-10
GH_A08G2024	188.438	-1.43358	0.336238	-4.2636	2.01164e-05	0.0169968
GH_A09G0692	34.3681	2.86221	0.654212	4.37506	1.21401e-05	0.0113487
GH_A09G1066	880.292	-2.17167	0.309564	-7.01527	2.295e-12	7.20236e-09
GH_A10G2376	1180.78	-4.73933	0.363515	-13.0375	7.48801e-39	1.64497e-34
GH_A10G2379	22.3389	-3.77428	0.880986	-4.28415	1.83438e-05	0.015803
GH_A10G2618	775.25	-1.80524	0.254867	-7.08306	1.41001e-12	5.09879e-09
GH_A11G1046	330.359	-1.30391	0.325134	-4.01036	6.06261e-05	0.036834
GH_A12G0632	265.229	-3.88466	0.416541	-9.326	1.09942e-20	9.66084e-17
GH_A12G1613	68.6412	-4.20915	0.595043	-7.07369	1.50866e-12	5.09879e-09
GH_A12G1755	42.8275	-3.2099	0.785984	-4.08393	4.42804e-05	0.0303985
GH_A13G0346	272.504	2.73872	0.42339	6.46857	9.89355e-11	2.55696e-07
GH_A13G1470	525.657	-1.06449	0.26397	-4.03262	5.51579e-05	0.035122
GH_A13G1914	397.269	-1.17122	0.278449	-4.20622	2.59672e-05	0.0211277
GH_A13G2332	79.3192	-3.20059	0.589865	-5.42596	5.76437e-08	0.000105526
GH_A13G2425	103.837	2.05167	0.45415	4.5176	6.25431e-06	0.0065426
GH_D01G2159	38276.5	-1.22891	0.198495	-6.19112	5.97394e-10	1.31236e-06
GH_D02G0318	85.0347	-2.20567	0.464836	-4.74505	2.08451e-06	0.00234834
GH_D02G0815	735.522	-2.28129	0.26516	-8.60343	7.73671e-18	4.856e-14
GH_D03G0415	20.5748	-3.93632	0.983918	-4.00066	6.3167e-05	0.0375042
GH_D03G1417	1036.38	1.08912	0.272695	3.99393	6.49876e-05	0.0380706
GH_D03G1822	49.8388	-2.58828	0.53315	-4.85469	1.20578e-06	0.00151364
GH_D04G0834	37.5933	-2.69659	0.644333	-4.18508	2.85062e-05	0.0223651
GH_D04G1587	40.3899	-3.05653	0.613835	-4.9794	6.37826e-07	0.000849198
GH_D04G1729	56.9641	2.2661	0.551198	4.11123	3.93551e-05	0.028346
GH_D04G1888	1023.03	-1.11822	0.272341	-4.10597	4.02619e-05	0.0285314
GH_D05G0033	2944.51	-1.57815	0.303775	-5.19514	2.04562e-07	0.000304547
GH_D05G1666	27.9516	-3.17766	0.764682	-4.15553	3.2454e-05	0.0245844
GH_D05G2419	37.4153	-3.3623	0.777688	-4.32346	1.53602e-05	0.0134973
GH_D05G2842	433.21	-1.64956	0.317707	-5.19209	2.07948e-07	0.000304547
GH_D05G3216	60.319	-2.36788	0.544555	-4.34828	1.3721e-05	0.012303
GH_D05G3925	29.2879	-4.19152	0.906505	-4.62382	3.76734e-06	0.00413804
GH_D06G0307	305.076	-2.61187	0.357232	-7.3114	2.64366e-13	1.05593e-09
GH_D06G0835	171.449	-1.69229	0.401773	-4.21205	2.53058e-05	0.0209781
GH_D06G1461	1552.45	-1.60234	0.25762	-6.2198	4.97789e-10	1.1511e-06
GH_D06G2079	733.331	-5.16237	0.298129	-17.3159	3.56761e-67	1.56747e-62
GH_D06G2374	415.926	-1.15844	0.276473	-4.19006	2.78885e-05	0.0222783
GH_D08G0284	346.928	-5.44132	0.517631	-10.512	7.60862e-26	1.11431e-21
GH_D08G0423	185.895	-2.09675	0.397427	-5.27581	1.32173e-07	0.000215079
GH_D08G2034	125.655	-1.64876	0.347374	-4.74635	2.07119e-06	0.00234834
GH_D09G1018	744.68	-2.01338	0.314192	-6.40812	1.4733e-10	3.59616e-07
GH_D10G0601	226.142	-1.46361	0.368321	-3.97372	7.07598e-05	0.0398577
GH_D10G1267	16523.7	1.08433	0.263657	4.11266	3.91127e-05	0.028346
GH_D10G1390	221.048	-6.43343	0.64126	-10.0325	1.09719e-23	1.20516e-19
GH_D10G2066	88.6532	-9.8909	2.23534	-4.42479	9.65374e-06	0.00922058
GH_D11G2865	204.118	2.02512	0.34669	5.84129	5.17994e-09	9.89503e-06

## Sheet: Table S10
Table S10. Data of phytohormone assay.
Group	Sample name	sample quality (g)	concentration（ng/mL）								content（ng/g）
			IAA	ZR	CZR	TZR	GA1	GA3	GA4	GA7	IAA	ZR	CZR	TZR	GA1	GA3	GA4	GA7
big bract	TM1up-1	1.4998	20.13	113.64	0.08	113.56	0.36	0.22	13.72	0.18	5.36872	30.308	0.0213362	30.2867	0.0960128	0.0586745	3.65915	0.0480064
	TM1up-2	1.4423	19.6	121.82	0.07	121.75	0.35	0.21	13.21	0.15	5.43576	33.7849	0.0194134	33.7655	0.0970672	0.0582403	3.66359	0.0416002
	TM1up-3	1.4353	18.32	116.93	0.08	116.85	0.36	0.22	12.41	0.16	5.10555	32.5869	0.022295	32.5646	0.100327	0.0613112	3.45851	0.04459
	TM1mid-1	1.4745	17.15	70.03	0.08	69.95	0.51	0.24	13.31	0.25	4.65242	18.9976	0.0217023	18.9759	0.138352	0.0651068	3.61072	0.0678196
	TM1mid-2	1.5384	17.32	71.07	0.08	70.99	0.51	0.25	13.54	0.27	4.50338	18.4789	0.0208008	18.4581	0.132605	0.0650026	3.52054	0.0702028
	TM1mid-3	1.4911	16.67	65.66	0.06	65.6	0.52	0.23	14.34	0.26	4.47187	17.6138	0.0160955	17.5977	0.139494	0.0616994	3.84682	0.0697472
	TM1down-1	1.4921	17.02	40.76	0.09	40.67	0.76	0.11	13.12	0.37	4.5627	10.9269	0.0241271	10.9028	0.20374	0.0294886	3.51719	0.0991891
	TM1down-2	1.5801	15.5	40.44	0.08	40.36	0.83	0.11	14.09	0.4	3.9238	10.2373	0.0202519	10.2171	0.210113	0.0278463	3.56686	0.101259
	TM1down-3	1.4927	16.24	39.96	0.09	39.87	0.75	0.11	13.09	0.35	4.35185	10.7081	0.0241174	10.684	0.200978	0.0294768	3.50774	0.0937898
small bract	TM1up-1	1.5321	18.82	119.18	0.18	119	0.3	0.38	14.27	0.23	4.91352	31.1155	0.0469943	31.0685	0.0783239	0.0992102	3.72561	0.0600483
	TM1up-2	1.5151	18.82	121.1	0.2	120.9	0.3	0.37	13.05	0.23	4.96865	31.9715	0.0528018	31.9187	0.0792027	0.0976833	3.44532	0.0607221
	TM1up-3	1.4601	18.13	123.39	0.19	123.2	0.3	0.36	14.5	0.21	4.96678	33.8032	0.0520512	33.7511	0.0821862	0.0986234	3.97233	0.0575303
	TM1down-1	1.4665	21.64	42	0.16	41.84	0.28	0.23	11.67	0.31	5.90249	11.4558	0.0436413	11.4122	0.0763723	0.0627344	3.18309	0.0845551
	TM1down-2	1.5561	22.11	46.09	0.17	45.92	0.28	0.27	10.98	0.34	5.68344	11.8476	0.043699	11.8039	0.0719748	0.0694043	2.82244	0.087398
	TM1down-3	1.5317	20.45	45.9	0.17	45.73	0.27	0.25	11.26	0.33	5.34047	11.9867	0.0443951	11.9423	0.0705099	0.0652869	2.94052	0.0861788
big bract	T582up-1	1.4872	33.84	74.08	0.06	74.02	0.71	0.49	13.86	0.2	9.10167	19.9247	0.0161377	19.9086	0.190963	0.131791	3.72781	0.0537924
	T582up-2	1.4541	34.21	74.76	0.07	74.69	0.71	0.48	11.77	0.21	9.41063	20.5653	0.0192559	20.546	0.19531	0.13204	3.23774	0.0577677
	T582up-3	1.5321	35.9	73.23	0.06	73.17	0.76	0.51	12.54	0.22	9.37276	19.1189	0.0156648	19.1032	0.19842	0.133151	3.27394	0.0574375
	T582mid-1	1.5237	23.52	31.37	0.05	31.32	1.21	0.21	13.46	0.29	6.17444	8.23522	0.0131259	8.22209	0.317648	0.055129	3.5335	0.0761305
	T582mid-2	1.4961	21.23	31.77	0.04	31.73	1.35	0.21	13.42	0.27	5.67609	8.49408	0.0106945	8.48339	0.360938	0.056146	3.588	0.0721877
	T582mid-3	1.4989	22.51	30.72	0.05	30.67	1.25	0.21	14.27	0.3	6.00707	8.19801	0.0133431	8.18467	0.333578	0.0560411	3.80813	0.0800587
	T582down-1	1.5513	16.77	28.99	0.06	28.93	0.79	0.28	14.51	0.4	4.32412	7.47502	0.0154709	7.45955	0.2037	0.0721975	3.74138	0.103139
	T582down-2	1.5561	16.48	27.55	0.06	27.49	0.77	0.29	14.51	0.38	4.23623	7.08181	0.0154232	7.06638	0.197931	0.0745453	3.72984	0.0976801
	T582down-3	1.5003	16.03	27.61	0.07	27.54	0.75	0.26	15.18	0.38	4.27381	7.36119	0.0186629	7.34253	0.19996	0.0693195	4.04719	0.101313
small bract	T582up-1	1.4966	23.72	111.87	0.13	111.74	0.77	0.34	14.7	0.24	6.3397	29.8998	0.0347454	29.865	0.2058	0.0908726	3.92891	0.0641454
	T582up-2	1.4844	25.26	121.37	0.12	121.25	0.75	0.35	14.11	0.23	6.80679	32.7055	0.0323363	32.6731	0.202102	0.0943142	3.80221	0.0619779
	T582up-3	1.5019	24.1	111.07	0.14	110.93	0.78	0.37	15.68	0.24	6.41854	29.5812	0.0372861	29.5439	0.207737	0.0985418	4.17604	0.063919
	T582down-1	1.5652	14.2	39.67	0.05	39.62	0.45	0.14	16.17	0.33	3.62893	10.138	0.0127779	10.1252	0.115001	0.0357782	4.13238	0.0843343
	T582down-2	1.5091	15.14	44.35	0.07	44.28	0.42	0.14	15.97	0.31	4.01299	11.7554	0.0185541	11.7368	0.111325	0.0371082	4.23299	0.0821682
	T582down-3	1.515	14.46	44.79	0.07	44.72	0.43	0.14	16.5	0.32	3.81782	11.8257	0.0184818	11.8073	0.113531	0.0369637	4.35644	0.0844884
big bract	MD51neup-1	1.4913	19.58	120.51	0.01	120.5	1.24	0.42	10.51	0.13	5.25179	32.3235	0.00268222	32.3208	0.332596	0.112653	2.81902	0.0348689
	MD51neup-2	1.3823	18.02	113.47	0.01	113.46	1.16	0.38	9.47	0.12	5.2145	32.8351	0.00289373	32.8322	0.335672	0.109962	2.74036	0.0347247
	MD51neup-3	1.4549	21.27	115.51	0.02	115.49	1.22	0.39	12.17	0.12	5.84782	31.7575	0.00549866	31.752	0.335418	0.107224	3.34593	0.032992
	MD51nemid-1	1.5095	18.01	64.96	0.02	64.94	0.53	0.12	11.94	0.18	4.77244	17.2136	0.00529977	17.2083	0.140444	0.0317986	3.16396	0.0476979
	MD51nemid-2	1.5029	17.18	65.93	0.01	65.92	0.54	0.13	12.15	0.16	4.57249	17.5474	0.00266152	17.5447	0.143722	0.0345998	3.23375	0.0425843
	MD51nemid-3	1.5483	15.43	62.99	0.02	62.97	0.54	0.12	12.72	0.19	3.98631	16.2733	0.00516696	16.2682	0.139508	0.0310017	3.28618	0.0490861
	MD51nedown-1	1.523	10.64	66.27	0.02	66.25	0.6	0.05	13.02	0.26	2.79448	17.4051	0.00525279	17.3999	0.157584	0.013132	3.41957	0.0682863
	MD51nedown-2	1.5468	11.11	67.97	0.03	67.94	0.58	0.04	13.35	0.27	2.87303	17.5769	0.00775795	17.5692	0.149987	0.0103439	3.45229	0.0698216
	MD51nedown-3	1.5639	11.14	73.32	0.03	73.29	0.62	0.05	12.34	0.27	2.84929	18.7531	0.00767312	18.7454	0.158578	0.0127885	3.15621	0.0690581
small bract	MD51neup-1	1.4892	23.95	132.95	0.03	132.92	0.99	0.14	11.48	0.14	6.43298	35.7104	0.00805802	35.7024	0.265915	0.0376041	3.08353	0.0376041
	MD51neup-2	1.4264	21.51	154.03	0.04	153.99	0.95	0.13	10.61	0.13	6.03197	43.1941	0.011217	43.1828	0.266405	0.0364554	2.97532	0.0364554
	MD51neup-3	1.6107	21.72	140.91	0.04	140.87	1.06	0.15	12.11	0.15	5.39393	34.9935	0.00993357	34.9835	0.26324	0.0372509	3.00739	0.0372509
	MD51nedown-1	1.5854	16.06	95.86	0.04	95.82	0.45	0.15	13.97	0.21	4.05197	24.1857	0.0100921	24.1756	0.113536	0.0378453	3.52466	0.0529835
	MD51nedown-2	1.5331	16.22	101.38	0.04	101.34	0.44	0.14	13.55	0.19	4.23195	26.451	0.0104364	26.4405	0.1148	0.0365273	3.53532	0.0495728
	MD51nedown-3	1.4678	16.68	97.39	0.04	97.35	0.41	0.14	12.7	0.19	4.54558	26.5404	0.0109007	26.5295	0.111732	0.0381523	3.46096	0.0517782

[truncated: 1 more sheets: Sheet2]
